# Supplementary material for: Carbon fixation of CO2 via cyclic reactions with borane in gaseous atmosphere leading to formic acid (and metaboric acid); A potential energy surface (PES) study
Source: Front Chem. 2022 Oct 5;10:1003086. doi: 10.3389/fchem.2022.1003086 (PMC9620423; doi:10.3389/fchem.2022.1003086)
Supplement: Supplementary file 1 [file DataSheet1.ZIP]

Archive with 15 entries (14 files):
- Mol file/
- Mol file/INT (A-1).mol
- Mol file/INT (A-3)+BH3.mol
- Mol file/INT (A-3).mol
- Mol file/INT (A-4).mol
- Mol file/INT (B-1).mol
- Mol file/INT (B-2).mol
- Mol file/TS (A-2).mol
- Mol file/TS (A-3).mol
- Mol file/TS (A-4).mol
- Mol file/TS (A-5).mol
- Mol file/TS (A-D) .mol
- Mol file/TS (AB-3).mol
- Mol file/TS (B-1).mol
- Mol file/TS (B-3).mol
