# Supplementary material for: Carbon fixation of CO2 via cyclic reactions with borane in gaseous atmosphere leading to formic acid (and metaboric acid); A potential energy surface (PES) study
Source: Front Chem. 2022 Oct 5;10:1003086. doi: 10.3389/fchem.2022.1003086 (PMC9620423; doi:10.3389/fchem.2022.1003086)
Supplement: Supplementary file 1 [file DataSheet1.ZIP › Mol file/INT (A-1).mol]

Title Card Required

Created by GaussView 5.0.8
  7  6  0  0  0  0  0  0  0  0  0    0
   -0.6111    1.7159    0.6868 B   0  0  0  0  0  0  0  0  0  0  0  0
   -1.4121    2.5823    0.5580 H   0  0  0  0  0  0  0  0  0  0  0  0
    0.1512   -0.9034   -1.1390 H   0  0  0  0  0  0  0  0  0  0  0  0
    0.0408   -0.4652   -0.1390 C   0  0  0  0  0  0  0  0  0  0  0  0
   -0.6985    0.6891   -0.2245 O   0  0  0  0  0  0  0  0  0  0  0  0
    0.4620   -0.9373    0.8699 O   0  0  0  0  0  0  0  0  0  0  0  0
    0.2466    1.7126    1.5067 H   0  0  0  0  0  0  0  0  0  0  0  0
  1  2  1  0  0  0  0
  1  5  1  0  0  0  0
  1  7  1  0  0  0  0
  3  4  1  0  0  0  0
  4  5  1  0  0  0  0
  4  6  2  0  0  0  0
