# Supplementary material for: Carbon fixation of CO2 via cyclic reactions with borane in gaseous atmosphere leading to formic acid (and metaboric acid); A potential energy surface (PES) study
Source: Front Chem. 2022 Oct 5;10:1003086. doi: 10.3389/fchem.2022.1003086 (PMC9620423; doi:10.3389/fchem.2022.1003086)
Supplement: Supplementary file 1 [file DataSheet1.ZIP › Mol file/INT (A-3)+BH3.mol]

Title Card Required

Created by GaussView 5.0.8
 11  9  0  0  0  0  0  0  0  0  0    0
    2.3271    2.8507   -0.9717 B   0  0  0  0  0  0  0  0  0  0  0  0
    2.1211    1.8712    1.3833 H   0  0  0  0  0  0  0  0  0  0  0  0
    3.9086    1.7274    1.4843 H   0  0  0  0  0  0  0  0  0  0  0  0
    3.0699    2.4029    1.3318 C   0  0  0  0  0  0  0  0  0  0  0  0
    1.4839    2.7029   -1.8249 O   0  0  0  0  0  0  0  0  0  0  0  0
    3.2292    2.9865    0.0017 O   0  0  0  0  0  0  0  0  0  0  0  0
    3.0994    3.2247    2.0436 H   0  0  0  0  0  0  0  0  0  0  0  0
    4.7638    3.9605   -0.3453 B   0  0  0  0  0  0  0  0  0  0  0  0
    5.5788    3.1072   -0.1526 H   0  0  0  0  0  0  0  0  0  0  0  0
    4.6383    4.8148    0.4816 H   0  0  0  0  0  0  0  0  0  0  0  0
    4.5198    4.2480   -1.4815 H   0  0  0  0  0  0  0  0  0  0  0  0
  1  5  1  0  0  0  0
  1  6  1  0  0  0  0
  2  4  1  0  0  0  0
  3  4  1  0  0  0  0
  4  6  1  0  0  0  0
  4  7  1  0  0  0  0
  8  9  1  0  0  0  0
  8 10  1  0  0  0  0
  8 11  1  0  0  0  0
