# Supplementary material for: Carbon fixation of CO2 via cyclic reactions with borane in gaseous atmosphere leading to formic acid (and metaboric acid); A potential energy surface (PES) study
Source: Front Chem. 2022 Oct 5;10:1003086. doi: 10.3389/fchem.2022.1003086 (PMC9620423; doi:10.3389/fchem.2022.1003086)
Supplement: Supplementary file 1 [file DataSheet1.ZIP › Mol file/INT (A-3).mol]

Title Card Required

Created by GaussView 5.0.8
  7  6  0  0  0  0  0  0  0  0  0    0
   -0.9060   -0.3220    0.1266 B   0  0  0  0  0  0  0  0  0  0  0  0
    0.9286    1.6201   -0.6291 H   0  0  0  0  0  0  0  0  0  0  0  0
    1.4246    0.9422    0.9510 H   0  0  0  0  0  0  0  0  0  0  0  0
    1.2834    0.7290   -0.1095 C   0  0  0  0  0  0  0  0  0  0  0  0
   -2.0664   -0.3285    0.4874 O   0  0  0  0  0  0  0  0  0  0  0  0
    0.3449   -0.3538   -0.2794 O   0  0  0  0  0  0  0  0  0  0  0  0
    2.2218    0.3959   -0.5470 H   0  0  0  0  0  0  0  0  0  0  0  0
  1  5  1  0  0  0  0
  1  6  1  0  0  0  0
  2  4  1  0  0  0  0
  3  4  1  0  0  0  0
  4  6  1  0  0  0  0
  4  7  1  0  0  0  0
