# Supplementary material for: Carbon fixation of CO2 via cyclic reactions with borane in gaseous atmosphere leading to formic acid (and metaboric acid); A potential energy surface (PES) study
Source: Front Chem. 2022 Oct 5;10:1003086. doi: 10.3389/fchem.2022.1003086 (PMC9620423; doi:10.3389/fchem.2022.1003086)
Supplement: Supplementary file 1 [file DataSheet1.ZIP › Mol file/INT (A-4).mol]

Title Card Required

Created by GaussView 5.0.8
 11  9  0  0  0  0  0  0  0  0  0    0
    2.9175    2.6773   -0.5949 B   0  0  0  0  0  0  0  0  0  0  0  0
    5.3294   -0.9992    1.5494 H   0  0  0  0  0  0  0  0  0  0  0  0
    4.1887   -0.4457    0.2975 H   0  0  0  0  0  0  0  0  0  0  0  0
    5.2319   -0.6840    0.5094 C   0  0  0  0  0  0  0  0  0  0  0  0
    2.0280    1.8601   -0.5166 O   0  0  0  0  0  0  0  0  0  0  0  0
    3.9265    3.5325   -0.6642 O   0  0  0  0  0  0  0  0  0  0  0  0
    5.5624   -1.4901   -0.1471 H   0  0  0  0  0  0  0  0  0  0  0  0
    3.9982    4.8598   -1.0204 B   0  0  0  0  0  0  0  0  0  0  0  0
    5.0735    5.3587   -0.9843 H   0  0  0  0  0  0  0  0  0  0  0  0
    5.8510    0.1987    0.3394 H   0  0  0  0  0  0  0  0  0  0  0  0
    3.0047    5.4309   -1.3390 H   0  0  0  0  0  0  0  0  0  0  0  0
  1  5  1  0  0  0  0
  1  6  1  0  0  0  0
  2  4  1  0  0  0  0
  3  4  1  0  0  0  0
  4  7  1  0  0  0  0
  4 10  1  0  0  0  0
  6  8  1  0  0  0  0
  8  9  1  0  0  0  0
  8 11  1  0  0  0  0
