# Supplementary material for: Carbon fixation of CO2 via cyclic reactions with borane in gaseous atmosphere leading to formic acid (and metaboric acid); A potential energy surface (PES) study
Source: Front Chem. 2022 Oct 5;10:1003086. doi: 10.3389/fchem.2022.1003086 (PMC9620423; doi:10.3389/fchem.2022.1003086)
Supplement: Supplementary file 1 [file DataSheet1.ZIP › Mol file/INT (B-1).mol]

Title Card Required

Created by GaussView 5.0.8
  7  6  0  0  0  0  0  0  0  0  0    0
    1.8088    0.0595    0.0001 B   0  0  0  0  0  0  0  0  0  0  0  0
   -1.4993   -1.0272    0.0009 H   0  0  0  0  0  0  0  0  0  0  0  0
    2.6106   -0.8159   -0.0010 H   0  0  0  0  0  0  0  0  0  0  0  0
   -0.5066    0.5914   -0.0004 C   0  0  0  0  0  0  0  0  0  0  0  0
   -1.6364   -0.0534    0.0001 O   0  0  0  0  0  0  0  0  0  0  0  0
    0.4884   -0.3489    0.0000 O   0  0  0  0  0  0  0  0  0  0  0  0
    2.0685    1.2154    0.0013 H   0  0  0  0  0  0  0  0  0  0  0  0
  1  3  1  0  0  0  0
  1  6  1  0  0  0  0
  1  7  1  0  0  0  0
  2  5  1  0  0  0  0
  4  5  4  0  0  0  0
  4  6  1  0  0  0  0
