# Supplementary material for: Carbon fixation of CO2 via cyclic reactions with borane in gaseous atmosphere leading to formic acid (and metaboric acid); A potential energy surface (PES) study
Source: Front Chem. 2022 Oct 5;10:1003086. doi: 10.3389/fchem.2022.1003086 (PMC9620423; doi:10.3389/fchem.2022.1003086)
Supplement: Supplementary file 1 [file DataSheet1.ZIP › Mol file/INT (B-2).mol]

Title Card Required

Created by GaussView 5.0.8
  7  5  0  0  0  0  0  0  0  0  0    0
   -2.5123    0.0567    0.0213 B   0  0  0  0  0  0  0  0  0  0  0  0
   -0.6648   -0.5606   -0.1007 H   0  0  0  0  0  0  0  0  0  0  0  0
   -2.2006    1.1803    0.2927 H   0  0  0  0  0  0  0  0  0  0  0  0
    2.4910    0.6911    0.0900 C   0  0  0  0  0  0  0  0  0  0  0  0
    1.4407    0.2827    0.0180 O   0  0  0  0  0  0  0  0  0  0  0  0
   -1.5673   -0.8864   -0.1887 O   0  0  0  0  0  0  0  0  0  0  0  0
   -3.6495   -0.2842   -0.0764 H   0  0  0  0  0  0  0  0  0  0  0  0
  1  3  1  0  0  0  0
  1  6  1  0  0  0  0
  1  7  1  0  0  0  0
  2  6  1  0  0  0  0
  4  5  3  0  0  0  0
