# Supplementary material for: Carbon fixation of CO2 via cyclic reactions with borane in gaseous atmosphere leading to formic acid (and metaboric acid); A potential energy surface (PES) study
Source: Front Chem. 2022 Oct 5;10:1003086. doi: 10.3389/fchem.2022.1003086 (PMC9620423; doi:10.3389/fchem.2022.1003086)
Supplement: Supplementary file 1 [file DataSheet1.ZIP › Mol file/TS (A-2).mol]

Title Card Required

Created by GaussView 5.0.8
  7  4  0  0  0  0  0  0  0  0  0    0
   -0.9791    1.6220    0.3722 B   0  0  0  0  0  0  0  0  0  0  0  0
   -1.1570    2.7943    0.3506 H   0  0  0  0  0  0  0  0  0  0  0  0
   -0.0806   -0.5404    1.3022 H   0  0  0  0  0  0  0  0  0  0  0  0
    0.1986   -0.0064    0.4008 C   0  0  0  0  0  0  0  0  0  0  0  0
   -1.5206    0.5204    0.0222 O   0  0  0  0  0  0  0  0  0  0  0  0
    0.9148   -0.2469   -0.5039 O   0  0  0  0  0  0  0  0  0  0  0  0
    0.2486    1.3139    0.9278 H   0  0  0  0  0  0  0  0  0  0  0  0
  1  2  1  0  0  0  0
  1  5  1  0  0  0  0
  3  4  1  0  0  0  0
  4  6  2  0  0  0  0
