# Supplementary material for: Carbon fixation of CO2 via cyclic reactions with borane in gaseous atmosphere leading to formic acid (and metaboric acid); A potential energy surface (PES) study
Source: Front Chem. 2022 Oct 5;10:1003086. doi: 10.3389/fchem.2022.1003086 (PMC9620423; doi:10.3389/fchem.2022.1003086)
Supplement: Supplementary file 1 [file DataSheet1.ZIP › Mol file/TS (A-3).mol]

Title Card Required

Created by GaussView 5.0.8
  7  5  0  0  0  0  0  0  0  0  0    0
   -0.5976    0.3160   -0.0004 B   0  0  0  0  0  0  0  0  0  0  0  0
   -0.0117    1.4190   -0.0003 H   0  0  0  0  0  0  0  0  0  0  0  0
    1.7839    0.7132    0.9319 H   0  0  0  0  0  0  0  0  0  0  0  0
    1.3724    0.2986    0.0004 C   0  0  0  0  0  0  0  0  0  0  0  0
   -1.7875   -0.0115   -0.0008 O   0  0  0  0  0  0  0  0  0  0  0  0
    0.6869   -0.7655    0.0002 O   0  0  0  0  0  0  0  0  0  0  0  0
    1.7846    0.7130   -0.9310 H   0  0  0  0  0  0  0  0  0  0  0  0
  1  2  1  0  0  0  0
  1  5  1  0  0  0  0
  3  4  1  0  0  0  0
  4  6  2  0  0  0  0
  4  7  1  0  0  0  0
