# Supplementary material for: Carbon fixation of CO2 via cyclic reactions with borane in gaseous atmosphere leading to formic acid (and metaboric acid); A potential energy surface (PES) study
Source: Front Chem. 2022 Oct 5;10:1003086. doi: 10.3389/fchem.2022.1003086 (PMC9620423; doi:10.3389/fchem.2022.1003086)
Supplement: Supplementary file 1 [file DataSheet1.ZIP › Mol file/TS (A-4).mol]

Title Card Required

Created by GaussView 5.0.8
 11  9  0  0  0  0  0  0  0  0  0    0
    2.3253    2.4926   -1.4463 B   0  0  0  0  0  0  0  0  0  0  0  0
    2.3278    2.0512    1.1588 H   0  0  0  0  0  0  0  0  0  0  0  0
    4.0499    2.2896    1.7334 H   0  0  0  0  0  0  0  0  0  0  0  0
    3.1073    2.7369    1.4548 C   0  0  0  0  0  0  0  0  0  0  0  0
    1.7944    1.7404   -2.2430 O   0  0  0  0  0  0  0  0  0  0  0  0
    2.8363    3.2748   -0.5237 O   0  0  0  0  0  0  0  0  0  0  0  0
    2.7921    3.6217    1.9876 H   0  0  0  0  0  0  0  0  0  0  0  0
    4.3395    3.8447   -0.3972 B   0  0  0  0  0  0  0  0  0  0  0  0
    5.1171    3.0014   -0.7431 H   0  0  0  0  0  0  0  0  0  0  0  0
    4.3656    3.9794    0.8445 H   0  0  0  0  0  0  0  0  0  0  0  0
    4.4195    4.9308   -0.8960 H   0  0  0  0  0  0  0  0  0  0  0  0
  1  5  1  0  0  0  0
  1  6  1  0  0  0  0
  2  4  1  0  0  0  0
  3  4  1  0  0  0  0
  4  7  1  0  0  0  0
  6  8  1  0  0  0  0
  8  9  1  0  0  0  0
  8 10  1  0  0  0  0
  8 11  1  0  0  0  0
