# Supplementary material for: Carbon fixation of CO2 via cyclic reactions with borane in gaseous atmosphere leading to formic acid (and metaboric acid); A potential energy surface (PES) study
Source: Front Chem. 2022 Oct 5;10:1003086. doi: 10.3389/fchem.2022.1003086 (PMC9620423; doi:10.3389/fchem.2022.1003086)
Supplement: Supplementary file 1 [file DataSheet1.ZIP › Mol file/TS (A-5).mol]

Title Card Required

Created by GaussView 5.0.8
  6  4  0  0  0  0  0  0  0  0  0    0
    2.5502    3.5285   -0.8767 B   0  0  0  0  0  0  0  0  0  0  0  0
    1.7187    2.6361   -0.7710 O   0  0  0  0  0  0  0  0  0  0  0  0
    4.2781    3.3062   -0.6084 O   0  0  0  0  0  0  0  0  0  0  0  0
    4.3104    4.5133   -0.8972 B   0  0  0  0  0  0  0  0  0  0  0  0
    4.7242    5.5908   -1.1028 H   0  0  0  0  0  0  0  0  0  0  0  0
    2.5745    4.7305   -1.1571 H   0  0  0  0  0  0  0  0  0  0  0  0
  1  2  1  0  0  0  0
  1  6  1  0  0  0  0
  3  4  1  0  0  0  0
  4  5  1  0  0  0  0
