# Supplementary material for: Carbon fixation of CO2 via cyclic reactions with borane in gaseous atmosphere leading to formic acid (and metaboric acid); A potential energy surface (PES) study
Source: Front Chem. 2022 Oct 5;10:1003086. doi: 10.3389/fchem.2022.1003086 (PMC9620423; doi:10.3389/fchem.2022.1003086)
Supplement: Supplementary file 1 [file DataSheet1.ZIP › Mol file/TS (A-D) .mol]

Title Card Required

Created by GaussView 5.0.8
 10  7  0  0  0  0  0  0  0  0  0    0
   -0.8671    1.7087    0.2171 B   0  0  0  0  0  0  0  0  0  0  0  0
   -1.7284    1.7088    1.0337 H   0  0  0  0  0  0  0  0  0  0  0  0
    0.3336   -1.4376   -1.0943 H   0  0  0  0  0  0  0  0  0  0  0  0
    0.3166   -0.7502   -0.2357 C   0  0  0  0  0  0  0  0  0  0  0  0
   -0.6970    0.1489   -0.3564 O   0  0  0  0  0  0  0  0  0  0  0  0
    1.0567   -0.7978    0.6964 O   0  0  0  0  0  0  0  0  0  0  0  0
    0.2055    2.1723    0.4501 H   0  0  0  0  0  0  0  0  0  0  0  0
   -1.3869    2.0236   -1.1989 O   0  0  0  0  0  0  0  0  0  0  0  0
   -1.0548    0.7761   -1.2731 H   0  0  0  0  0  0  0  0  0  0  0  0
   -0.8123    2.6268   -1.6815 H   0  0  0  0  0  0  0  0  0  0  0  0
  1  2  1  0  0  0  0
  1  7  1  0  0  0  0
  1  8  1  0  0  0  0
  3  4  1  0  0  0  0
  4  5  1  0  0  0  0
  4  6  2  0  0  0  0
  8 10  1  0  0  0  0
