# Supplementary material for: Carbon fixation of CO2 via cyclic reactions with borane in gaseous atmosphere leading to formic acid (and metaboric acid); A potential energy surface (PES) study
Source: Front Chem. 2022 Oct 5;10:1003086. doi: 10.3389/fchem.2022.1003086 (PMC9620423; doi:10.3389/fchem.2022.1003086)
Supplement: Supplementary file 1 [file DataSheet1.ZIP › Mol file/TS (AB-3).mol]

Title Card Required

Created by GaussView 5.0.8
 10  8  0  0  0  0  0  0  0  0  0    0
    0.6316    0.2884   -0.0818 B   0  0  0  0  0  0  0  0  0  0  0  0
   -2.1391   -0.2320    1.0341 H   0  0  0  0  0  0  0  0  0  0  0  0
   -1.9386    1.1492   -0.0772 H   0  0  0  0  0  0  0  0  0  0  0  0
   -1.9411    0.0625    0.0013 C   0  0  0  0  0  0  0  0  0  0  0  0
    0.9731    1.4429    0.2017 O   0  0  0  0  0  0  0  0  0  0  0  0
   -0.6488   -0.4074   -0.4121 O   0  0  0  0  0  0  0  0  0  0  0  0
   -2.6881   -0.3673   -0.6645 H   0  0  0  0  0  0  0  0  0  0  0  0
    1.3210   -1.0813   -0.1255 O   0  0  0  0  0  0  0  0  0  0  0  0
    0.1157   -1.3387   -0.1605 H   0  0  0  0  0  0  0  0  0  0  0  0
    1.9300   -1.2727    0.5954 H   0  0  0  0  0  0  0  0  0  0  0  0
  1  5  1  0  0  0  0
  1  6  1  0  0  0  0
  1  8  1  0  0  0  0
  2  4  1  0  0  0  0
  3  4  1  0  0  0  0
  4  6  1  0  0  0  0
  4  7  1  0  0  0  0
  8 10  1  0  0  0  0
