# Supplementary material for: Carbon fixation of CO2 via cyclic reactions with borane in gaseous atmosphere leading to formic acid (and metaboric acid); A potential energy surface (PES) study
Source: Front Chem. 2022 Oct 5;10:1003086. doi: 10.3389/fchem.2022.1003086 (PMC9620423; doi:10.3389/fchem.2022.1003086)
Supplement: Supplementary file 1 [file DataSheet1.ZIP › Mol file/TS (B-1).mol]

Title Card Required

Created by GaussView 5.0.8
  7  5  0  0  0  0  0  0  0  0  0    0
    0.9051   -0.6806    1.1636 B   0  0  0  0  0  0  0  0  0  0  0  0
    0.2622    0.6752    1.4430 H   0  0  0  0  0  0  0  0  0  0  0  0
    2.0829   -0.7841    1.2310 H   0  0  0  0  0  0  0  0  0  0  0  0
   -0.4519    0.4836   -0.3754 C   0  0  0  0  0  0  0  0  0  0  0  0
   -0.6679    1.2527    0.5375 O   0  0  0  0  0  0  0  0  0  0  0  0
    0.4122   -0.3917   -0.3098 O   0  0  0  0  0  0  0  0  0  0  0  0
    0.1795   -1.3730    1.8048 H   0  0  0  0  0  0  0  0  0  0  0  0
  1  3  1  0  0  0  0
  1  6  1  0  0  0  0
  1  7  1  0  0  0  0
  4  5  2  0  0  0  0
  4  6  2  0  0  0  0
