# Supplementary material for: Carbon fixation of CO2 via cyclic reactions with borane in gaseous atmosphere leading to formic acid (and metaboric acid); A potential energy surface (PES) study
Source: Front Chem. 2022 Oct 5;10:1003086. doi: 10.3389/fchem.2022.1003086 (PMC9620423; doi:10.3389/fchem.2022.1003086)
Supplement: Supplementary file 1 [file DataSheet1.ZIP › Mol file/TS (B-3).mol]

Title Card Required

Created by GaussView 5.0.8
  5  2  0  0  0  0  0  0  0  0  0    0
   -2.4648   -0.2634   -0.0539 B   0  0  0  0  0  0  0  0  0  0  0  0
   -1.1897    0.0848    0.0454 H   0  0  0  0  0  0  0  0  0  0  0  0
   -1.7271    0.9213    0.2353 H   0  0  0  0  0  0  0  0  0  0  0  0
   -1.5772   -1.1732   -0.2556 O   0  0  0  0  0  0  0  0  0  0  0  0
   -3.6357   -0.0637   -0.0232 H   0  0  0  0  0  0  0  0  0  0  0  0
  1  4  1  0  0  0  0
  1  5  1  0  0  0  0
