# Supplementary material for: Carbon fixation of CO2 via cyclic reactions with borane in gaseous atmosphere leading to formic acid (and metaboric acid); A potential energy surface (PES) study
Source: Front Chem. 2022 Oct 5;10:1003086. doi: 10.3389/fchem.2022.1003086 (PMC9620423; doi:10.3389/fchem.2022.1003086)
Supplement: Supplementary file 2 [file DataSheet2.ZIP]

Archive with 1 entries (1 files):
- BOMD STEPSIZE=2473 BH3 CO2.LOG
