# Supplementary material for: Carbon fixation of CO2 via cyclic reactions with borane in gaseous atmosphere leading to formic acid (and metaboric acid); A potential energy surface (PES) study
Source: Front Chem. 2022 Oct 5;10:1003086. doi: 10.3389/fchem.2022.1003086 (PMC9620423; doi:10.3389/fchem.2022.1003086)
Supplement: Supplementary file 2 [file DataSheet2.ZIP › BOMD STEPSIZE=2473 BH3 CO2.LOG]

 Entering Link 1 = d:\l1.exe PID=       728.
  
 Copyright (c) 1988,1990,1992,1993,1995,1998,2003,2009, Gaussian, Inc.
                  All Rights Reserved.
  
 This is part of the Gaussian(R) 09 program.  It is based on
 the Gaussian(R) 03 system (copyright 2003, Gaussian, Inc.),
 the Gaussian(R) 98 system (copyright 1998, Gaussian, Inc.),
 the Gaussian(R) 94 system (copyright 1995, Gaussian, Inc.),
 the Gaussian 92(TM) system (copyright 1992, Gaussian, Inc.),
 the Gaussian 90(TM) system (copyright 1990, Gaussian, Inc.),
 the Gaussian 88(TM) system (copyright 1988, Gaussian, Inc.),
 the Gaussian 86(TM) system (copyright 1986, Carnegie Mellon
 University), and the Gaussian 82(TM) system (copyright 1983,
 Carnegie Mellon University). Gaussian is a federally registered
 trademark of Gaussian, Inc.
  
 This software contains proprietary and confidential information,
 including trade secrets, belonging to Gaussian, Inc.
  
 This software is provided under written license and may be
 used, copied, transmitted, or stored only in accord with that
 written license.
  
 The following legend is applicable only to US Government
 contracts under FAR:
  
                    RESTRICTED RIGHTS LEGEND
  
 Use, reproduction and disclosure by the US Government is
 subject to restrictions as set forth in subparagraphs (a)
 and (c) of the Commercial Computer Software - Restricted
 Rights clause in FAR 52.227-19.
  
 Gaussian, Inc.
 340 Quinnipiac St., Bldg. 40, Wallingford CT 06492
  
  
 ---------------------------------------------------------------
 Warning -- This program may not be used in any manner that
 competes with the business of Gaussian, Inc. or will provide
 assistance to any competitor of Gaussian, Inc.  The licensee
 of this program is prohibited from giving any competitor of
 Gaussian, Inc. access to this program.  By using this program,
 the user acknowledges that Gaussian, Inc. is engaged in the
 business of creating and licensing software in the field of
 computational chemistry and represents and warrants to the
 licensee that it is not a competitor of Gaussian, Inc. and that
 it will not use this program in any manner prohibited above.
 ---------------------------------------------------------------
  

 Cite this work as:
 Gaussian 09, Revision A.02,
 M. J. Frisch, G. W. Trucks, H. B. Schlegel, G. E. Scuseria, 
 M. A. Robb, J. R. Cheeseman, G. Scalmani, V. Barone, B. Mennucci, 
 G. A. Petersson, H. Nakatsuji, M. Caricato, X. Li, H. P. Hratchian, 
 A. F. Izmaylov, J. Bloino, G. Zheng, J. L. Sonnenberg, M. Hada, 
 M. Ehara, K. Toyota, R. Fukuda, J. Hasegawa, M. Ishida, T. Nakajima, 
 Y. Honda, O. Kitao, H. Nakai, T. Vreven, J. A. Montgomery, Jr., 
 J. E. Peralta, F. Ogliaro, M. Bearpark, J. J. Heyd, E. Brothers, 
 K. N. Kudin, V. N. Staroverov, R. Kobayashi, J. Normand, 
 K. Raghavachari, A. Rendell, J. C. Burant, S. S. Iyengar, J. Tomasi, 
 M. Cossi, N. Rega, J. M. Millam, M. Klene, J. E. Knox, J. B. Cross, 
 V. Bakken, C. Adamo, J. Jaramillo, R. Gomperts, R. E. Stratmann, 
 O. Yazyev, A. J. Austin, R. Cammi, C. Pomelli, J. W. Ochterski, 
 R. L. Martin, K. Morokuma, V. G. Zakrzewski, G. A. Voth, 
 P. Salvador, J. J. Dannenberg, S. Dapprich, A. D. Daniels, 
 O. Farkas, J. B. Foresman, J. V. Ortiz, J. Cioslowski, 
 and D. J. Fox, Gaussian, Inc., Wallingford CT, 2009.
 
 ******************************************
 Gaussian 09:  IA32W-G09RevA.02 11-Jun-2009
                11-Sep-2008 
 ******************************************
 %NPROC=4
 Will use up to    4 processors via shared memory.
 -----------------------------------------------------------------
 # b3lyp/6-31g temperature=400 traj=(maxpoints=4000,stepsize=4000)
 -----------------------------------------------------------------
 1/8=4000,14=-1,26=3,38=1,42=4000,111=400000/1,18;
 2/12=2,17=6,18=5,40=1/2;
 3/5=1,6=6,11=2,16=1,25=1,30=1,71=2,74=-5/1,2,3;
 4//1;
 5/5=2,38=5/2;
 8/6=4,10=90,11=11/1;
 11/6=1,8=1,9=11,15=111,16=1/1,2,10;
 10/6=1/2;
 6/7=2,8=2,9=2,10=2,28=1/1;
 7/10=1,25=1/1,2,3,16;
 1/8=4000,14=-1,42=4000/18(3);
 2//2;
 7/9=1,25=1,44=-1/16;
 99//99;
 2/29=1/2;
 3/5=1,6=6,11=2,16=1,25=1,30=1,71=2,74=-5/1,2,3;
 4/5=5,16=3/1;
 5/5=2,38=5/2;
 8/6=4,10=90,11=11/1;
 11/6=1,8=1,9=11,15=111,16=1/1,2,10;
 10/6=1/2;
 7/10=1,25=1/1,2,3,16;
 1/8=4000,14=-1,42=4000/18(-8);
 2/29=1/2;
 6/7=2,8=2,9=2,10=2,19=2,28=1/1;
 7/9=1,25=1,44=-1/16;
 99/9=1/99;
 -------------------
 Title Card Required
 -------------------
 Symbolic Z-matrix:
 Charge =  0 Multiplicity = 1
 B                     1.63244  -0.30678   0. 
 H                     2.26081   1.25466   0. 
 H                     0.2127    0.65091   0. 
 H                     1.9782   -1.43498   0. 
 C                    -0.40823   2.13918   0. 
 O                    -1.47245   1.46762   0. 
 O                     1.80117   2.60315   0. 
 
 TRJ-TRJ-TRJ-TRJ-TRJ-TRJ-TRJ-TRJ-TRJ-TRJ-TRJ-TRJ-TRJ-TRJ-TRJ-TRJ-TRJ-TRJ
 ------------------------------------------------------------------------
 INPUT DATA FOR L118
 ------------------------------------------------------------------------

 General parameters:
 Max. points for each Traj.   =    4000
 Total Number of Trajectories =       1
 Random Number Generator Seed =  398465
 Trajectory Step Size         =   0.400 sqrt(amu)*bohr

 Sampling parameters:
 Vib Energy Sampling Option   = Thermal sampling                    
      TS Sampling direction   = Forward
   Vib Sampling Temperature   =       0.0 K
 Rot Energy Sampling Option   = Thermal distribution (symmetric top)
   Rot Sampling Temperature   =       0.0 K
 Start point scaling criteria =       1.000D-05 Hartree

 Integration parameters:
 Correction Scheme            = Fifth order polynomial fit          
 Project trans/rot in grad.   = True 
 Project in prediction step   = True 
 Project in correction step   = True 
 Integration Scheme           = Bulirsch-Stoer method               
 Integration Step Size        =       2.000D-01 femtosec
 Truncation Error Criteria    =       1.000D-08 bohr
 Energy Error Criteria        =       1.000D-04 Hartree
 Hessian evaluation           = Full Hessian always
 ------------------------------------------------------------------------
 TRJ-TRJ-TRJ-TRJ-TRJ-TRJ-TRJ-TRJ-TRJ-TRJ-TRJ-TRJ-TRJ-TRJ-TRJ-TRJ-TRJ-TRJ
                          Input orientation:                          
 ---------------------------------------------------------------------
 Center     Atomic      Atomic             Coordinates (Angstroms)
 Number     Number       Type             X           Y           Z
 ---------------------------------------------------------------------
      1          5           0        1.632439   -0.306775    0.000000
      2          1           0        2.260807    1.254664    0.000000
      3          1           0        0.212704    0.650910    0.000000
      4          1           0        1.978196   -1.434983    0.000000
      5          6           0       -0.408228    2.139178    0.000000
      6          8           0       -1.472454    1.467617    0.000000
      7          8           0        1.801169    2.603150    0.000000
 ---------------------------------------------------------------------
                    Distance matrix (angstroms):
                    1          2          3          4          5
     1  B    0.000000
     2  H    1.683134   0.000000
     3  H    1.712545   2.135239   0.000000
     4  H    1.180000   2.704454   2.732748   0.000000
     5  C    3.185437   2.811781   1.612606   4.297632   0.000000
     6  O    3.576147   3.739330   1.872636   4.509109   1.258400
     7  O    2.914813   1.424669   2.516836   4.042012   2.257588
                    6          7
     6  O    0.000000
     7  O    3.464973   0.000000
 Stoichiometry    CH3BO2
 Framework group  CS[SG(CH3BO2)]
 Deg. of freedom    11
 Full point group                 CS      NOp   2
 Largest Abelian subgroup         CS      NOp   2
 Largest concise Abelian subgroup C1      NOp   1
                         Standard orientation:                         
 ---------------------------------------------------------------------
 Center     Atomic      Atomic             Coordinates (Angstroms)
 Number     Number       Type             X           Y           Z
 ---------------------------------------------------------------------
      1          5           0       -1.614227    1.426112    0.000000
      2          1           0       -1.831836   -0.242896    0.000000
      3          1           0        0.000000    0.854202    0.000000
      4          1           0       -2.231325    2.431890    0.000000
      5          6           0        0.973625   -0.431314    0.000000
      6          8           0        1.835922    0.485209    0.000000
      7          8           0       -1.049354   -1.433443    0.000000
 ---------------------------------------------------------------------
 Rotational constants (GHZ):      7.4542311      4.2094684      2.6902571
 Standard basis: 6-31G (6D, 7F)
 There are    34 symmetry adapted basis functions of A'  symmetry.
 There are     8 symmetry adapted basis functions of A"  symmetry.
 Integral buffers will be    262144 words long.
 Raffenetti 2 integral format.
 Two-electron integral symmetry is turned on.
    42 basis functions,   100 primitive gaussians,    42 cartesian basis functions
    15 alpha electrons       15 beta electrons
       nuclear repulsion energy        79.2405988870 Hartrees.
 NAtoms=    7 NActive=    7 NUniq=    7 SFac= 7.50D-01 NAtFMM=   80 NAOKFM=F Big=F
 One-electron integrals computed using PRISM.
 NBasis=    42 RedAO= T  NBF=    34     8
 NBsUse=    42 1.00D-06 NBFU=    34     8
 Harris functional with IExCor=  402 diagonalized for initial guess.
 ExpMin= 1.27D-01 ExpMax= 5.48D+03 ExpMxC= 8.25D+02 IAcc=1 IRadAn=         1 AccDes= 0.00D+00
 HarFok:  IExCor=  402 AccDes= 0.00D+00 IRadAn=         1 IDoV= 1
 ScaDFX=  1.000000  1.000000  1.000000  1.000000
 FoFCou: FMM=F IPFlag=           0 FMFlag=      100000 FMFlg1=           0
         NFxFlg=           0 DoJE=T BraDBF=F KetDBF=T FulRan=T
         Omega=  0.000000  0.000000  1.000000  0.000000  0.000000 ICntrl=     500 IOpCl=  0
         NMat0=    1 NMatS0=    1 NMatT0=    0 NMatD0=    1 NMtDS0=    0 NMtDT0=    0
         I1Cent=           4 NGrid=           0.
 Petite list used in FoFCou.
 Initial guess orbital symmetries:
       Occupied  (A') (A') (A') (A') (A') (A') (A') (A') (A') (A")
                 (A') (A') (A") (A') (A')
       Virtual   (A') (A") (A') (A") (A') (A') (A') (A') (A') (A")
                 (A') (A') (A") (A') (A') (A') (A') (A") (A') (A')
                 (A") (A') (A') (A') (A') (A') (A')
 The electronic state of the initial guess is 1-A'.
 Requested convergence on RMS density matrix=1.00D-08 within 128 cycles.
 Requested convergence on MAX density matrix=1.00D-06.
 Requested convergence on             energy=1.00D-06.
 No special actions if energy rises.
 Keep R1 ints in memory in canonical form, NReq=1345052.
 Integral accuracy reduced to 1.0D-05 until final iterations.
 EnCoef did     9 forward-backward iterations
 EnCoef did   100 forward-backward iterations
 EnCoef did     6 forward-backward iterations
 EnCoef did     3 forward-backward iterations
 EnCoef did     2 forward-backward iterations
 Initial convergence to 1.0D-05 achieved.  Increase integral accuracy.
 SCF Done:  E(RB3LYP) =  -214.713018080     A.U. after   25 cycles
             Convg  =    0.3431D-08             -V/T =  2.0082
 Range of M.O.s used for correlation:     1    42
 NBasis=    42 NAE=    15 NBE=    15 NFC=     0 NFV=     0
 NROrb=     42 NOA=    15 NOB=    15 NVA=    27 NVB=    27

 **** Warning!!: The smallest alpha delta epsilon is  0.50311379D-01

 Symmetrizing basis deriv contribution to polar:
 IMax=3 JMax=2 DiffMx= 0.00D+00
 G2DrvN: will do     8 centers at a time, making    1 passes doing MaxLOS=1.
 Calling FoFCou, ICntrl=  3107 FMM=F I1Cent=   0 AccDes= 0.00D+00.
 FoFDir/FoFCou used for L=0 through L=1.
 End of G2Drv Frequency-dependent properties file   721 does not exist.
 End of G2Drv Frequency-dependent properties file   722 does not exist.
          IDoAtm=1111111
          Differentiating once with respect to electric field.
                with respect to dipole field.
          Differentiating once with respect to nuclear coordinates.
          Keep R1 ints in memory in canonical form, NReq=1209540.
          There are    24 degrees of freedom in the 1st order CPHF.  IDoFFX=5.
     21 vectors produced by pass  0 Test12= 1.69D-15 4.17D-09 XBig12= 7.01D+02 2.25D+01.
 AX will form    21 AO Fock derivatives at one time.
     21 vectors produced by pass  1 Test12= 1.69D-15 4.17D-09 XBig12= 2.62D+02 5.12D+00.
     21 vectors produced by pass  2 Test12= 1.69D-15 4.17D-09 XBig12= 5.36D+00 6.73D-01.
     21 vectors produced by pass  3 Test12= 1.69D-15 4.17D-09 XBig12= 1.32D-02 3.06D-02.
     21 vectors produced by pass  4 Test12= 1.69D-15 4.17D-09 XBig12= 1.12D-05 8.79D-04.
     14 vectors produced by pass  5 Test12= 1.69D-15 4.17D-09 XBig12= 8.55D-09 1.85D-05.
      3 vectors produced by pass  6 Test12= 1.69D-15 4.17D-09 XBig12= 4.02D-12 5.08D-07.
      1 vectors produced by pass  7 Test12= 1.69D-15 4.17D-09 XBig12= 2.23D-15 1.05D-08.
 Inverted reduced A of dimension   123 with in-core refinement.
 Isotropic polarizability for W=    0.000000       52.94 Bohr**3.
 End of Minotr Frequency-dependent properties file   721 does not exist.
 End of Minotr Frequency-dependent properties file   722 does not exist.

 **********************************************************************

            Population analysis using the SCF density.

 **********************************************************************

 Orbital symmetries:
       Occupied  (A') (A') (A') (A') (A') (A') (A') (A') (A') (A")
                 (A') (A') (A') (A") (A')
       Virtual   (A') (A") (A') (A") (A') (A') (A') (A') (A') (A")
                 (A') (A') (A") (A') (A') (A') (A') (A') (A") (A')
                 (A') (A") (A') (A') (A') (A') (A')
 The electronic state is 1-A'.
 Alpha  occ. eigenvalues --  -19.25935 -19.14474 -10.35709  -6.88609  -1.13211
 Alpha  occ. eigenvalues --   -0.84928  -0.58171  -0.54088  -0.48318  -0.44200
 Alpha  occ. eigenvalues --   -0.40555  -0.39469  -0.29026  -0.24866  -0.22160
 Alpha virt. eigenvalues --   -0.17129  -0.12259  -0.09098  -0.07229   0.05991
 Alpha virt. eigenvalues --    0.08929   0.17362   0.30120   0.34971   0.37780
 Alpha virt. eigenvalues --    0.39596   0.51847   0.52422   0.59269   0.62998
 Alpha virt. eigenvalues --    0.76337   0.84159   0.86124   0.88391   0.92414
 Alpha virt. eigenvalues --    0.96740   0.98237   1.04432   1.07875   1.14554
 Alpha virt. eigenvalues --    1.44501   1.71054
          Condensed to atoms (all electrons):
              1          2          3          4          5          6
     1  B    4.176892   0.116581   0.264194   0.353010  -0.031518  -0.012460
     2  H    0.116581   0.614644  -0.026863  -0.000418   0.000765  -0.000152
     3  H    0.264194  -0.026863   0.793371  -0.010750   0.047268  -0.040467
     4  H    0.353010  -0.000418  -0.010750   0.644067   0.000390   0.000044
     5  C   -0.031518   0.000765   0.047268   0.000390   5.506132   0.114566
     6  O   -0.012460  -0.000152  -0.040467   0.000044   0.114566   8.218786
     7  O   -0.000645   0.122586  -0.030667   0.000137   0.020213   0.002210
              7
     1  B   -0.000645
     2  H    0.122586
     3  H   -0.030667
     4  H    0.000137
     5  C    0.020213
     6  O    0.002210
     7  O    8.270060
 Mulliken atomic charges:
              1
     1  B    0.133945
     2  H    0.172857
     3  H    0.003914
     4  H    0.013520
     5  C    0.342184
     6  O   -0.282526
     7  O   -0.383893
 Sum of Mulliken atomic charges =   0.00000
 Mulliken charges with hydrogens summed into heavy atoms:
              1
     1  B    0.147465
     5  C    0.346098
     6  O   -0.282526
     7  O   -0.211036
 Sum of Mulliken charges with hydrogens summed into heavy atoms =   0.00000
 APT atomic charges:
              1
     1  B    0.292741
     2  H   -0.109375
     3  H    0.035404
     4  H   -0.091125
     5  C   -0.063708
     6  O   -0.152761
     7  O    0.088824
 Sum of APT charges=   0.00000
 APT Atomic charges with hydrogens summed into heavy atoms:
              1
     1  B    0.201616
     2  H    0.000000
     3  H    0.000000
     4  H    0.000000
     5  C   -0.028304
     6  O   -0.152761
     7  O   -0.020551
 Sum of APT charges=   0.00000
 Electronic spatial extent (au):  <R**2>=            407.7600
 Charge=              0.0000 electrons
 Dipole moment (field-independent basis, Debye):
    X=             -1.3776    Y=              3.3758    Z=              0.0000  Tot=              3.6460
 Quadrupole moment (field-independent basis, Debye-Ang):
   XX=            -23.2171   YY=            -25.2312   ZZ=            -23.8410
   XY=             -8.0250   XZ=              0.0000   YZ=              0.0000
 Traceless Quadrupole moment (field-independent basis, Debye-Ang):
   XX=              0.8794   YY=             -1.1348   ZZ=              0.2554
   XY=             -8.0250   XZ=              0.0000   YZ=              0.0000
 Octapole moment (field-independent basis, Debye-Ang**2):
  XXX=             -1.0385  YYY=             -2.0267  ZZZ=              0.0000  XYY=             -0.4646
  XXY=              3.0253  XXZ=              0.0000  XZZ=              2.9422  YZZ=             -0.7103
  YYZ=              0.0000  XYZ=              0.0000
 Hexadecapole moment (field-independent basis, Debye-Ang**3):
 XXXX=           -326.7552 YYYY=           -193.6174 ZZZZ=            -20.9686 XXXY=             -5.0244
 XXXZ=              0.0000 YYYX=              2.9950 YYYZ=              0.0000 ZZZX=              0.0000
 ZZZY=              0.0000 XXYY=            -80.4869 XXZZ=            -55.0521 YYZZ=            -36.7474
 XXYZ=              0.0000 YYXZ=              0.0000 ZZXY=              2.2917
 N-N= 7.924059888696D+01 E-N=-6.625373456129D+02  KE= 2.129637982171D+02
 Symmetry A'   KE= 2.043860186053D+02
 Symmetry A"   KE= 8.577779611738D+00
  Exact polarizability:  66.766 -19.884  73.751   0.000   0.000  18.296
 Approx polarizability: 129.588 -52.428 249.659   0.000   0.000  22.880
 Calling FoFJK, ICntrl=    100127 FMM=F ISym2X=1 I1Cent= 0 IOpClX= 0 NMat=1 NMatS=1 NMatT=0.
 ***** Axes restored to original set *****
 -------------------------------------------------------------------
 Center     Atomic                   Forces (Hartrees/Bohr)
 Number     Number              X              Y              Z
 -------------------------------------------------------------------
      1        5          -0.061771671    0.080519581    0.000000000
      2        1          -0.016830224    0.028435917    0.000000000
      3        1           0.066333477   -0.064878803    0.000000000
      4        1           0.007629359   -0.003403952    0.000000000
      5        6          -0.122841793   -0.078282447    0.000000000
      6        8           0.080430917    0.081588396    0.000000000
      7        8           0.047049934   -0.043978692    0.000000000
 -------------------------------------------------------------------
 Cartesian Forces:  Max     0.122841793 RMS     0.052807851
 TRJ-TRJ-TRJ-TRJ-TRJ-TRJ-TRJ-TRJ-TRJ-TRJ-TRJ-TRJ-TRJ-TRJ-TRJ-TRJ-TRJ-TRJ
          ******** Start new trajectory calculation ********
 Trajectory Number     1    Step Number     1

 Eigenvalues of Mass-weighted Force Constants in hartree/(bohr**2*amu):
    -0.11297942D+00    -0.54114348D-01    -0.96162835D-02     0.37404590D-03
     0.48083367D-03     0.40473071D-02     0.54434541D-02     0.10133170D-01
     0.12495306D-01     0.16985545D-01     0.33820848D-01     0.34695221D-01
     0.54930776D-01     0.73519555D-01     0.29307219D+00     0.00000000D+00
     0.00000000D+00     0.00000000D+00     0.00000000D+00     0.00000000D+00
     0.00000000D+00
 Get start point for trajectory     1

 -------------------------------------------------------
          Thermal Sampling of Vibrational Modes

 Mode     Wavenumber     Vib. quant.#  Energy (kcal/mol)

 -------------------------------------------------------
    1     -1727.842                       0.000000E+00
    2     -1195.805                       0.000000E+00
    3      -504.090                       0.000000E+00
    4        99.418            0          0.142126    
    5       112.720            0          0.161142    
    6       327.030            0          0.467513    
    7       379.264            0          0.542185    
    8       517.460            0          0.739746    
    9       574.616            0          0.821455    
   10       669.953            0          0.957745    
   11       945.358            0           1.35146    
   12       957.501            0           1.36882    
   13      1204.792            0           1.72234    
   14      1393.817            0           1.99256    
   15      2782.861            0           3.97830    

 -------------------------------------------------------

                  MW displacement        MW velocity
                  (amu(1/2)*Bohr)        (amu(1/2)*Bohr/sec)
 Mode    1       0.0000000000D+00       0.0000000000D+00
 Mode    2       0.0000000000D+00       0.0000000000D+00
 Mode    3       0.0000000000D+00       0.0000000000D+00
 Mode    4       0.0000000000D+00       0.0000000000D+00
 Mode    5       0.0000000000D+00       0.0000000000D+00
 Mode    6       0.0000000000D+00       0.0000000000D+00
 Mode    7       0.0000000000D+00       0.0000000000D+00
 Mode    8       0.0000000000D+00       0.0000000000D+00
 Mode    9       0.0000000000D+00       0.0000000000D+00
 Mode   10       0.0000000000D+00       0.0000000000D+00
 Mode   11       0.0000000000D+00       0.0000000000D+00
 Mode   12       0.0000000000D+00       0.0000000000D+00
 Mode   13       0.0000000000D+00       0.0000000000D+00
 Mode   14       0.0000000000D+00       0.0000000000D+00
 Mode   15       0.0000000000D+00       0.0000000000D+00

 Summary of normal mode sampling:
 Translational Energy  =   0.0000000000D+00 Hartree
 Vibrational Energy =   0.0000000000D+00 Hartree
 MW distance from initial geometry =   0.0000000000D+00 Bohr

 Start point information 
 Time (fs)     0.000000
 EKin =       0.0000000; EPot =    -214.7130181; ETot =    -214.7130181 A.U.
 Angular momentum (instantaneous)
   JX =  0.0000000000D+00  JY =  0.0000000000D+00  JZ =  0.0000000000D+00
 Jtot =  0.0000000000D+00 H-BAR;  J (Quantum Number) =  0.0000000000D+00
 Total energy  -2.147130D+02 A.U.
 Total angular momentum   0.000000D+00 h-bar
 Cartesian coordinates: (bohr)
 I=    1 X=  -3.128550917484D+00 Y=   2.746262543315D+00 Z=   0.000000000000D+00
 I=    2 X=  -3.539772702975D+00 Y=  -4.077045836583D-01 Z=   0.000000000000D+00
 I=    3 X=  -7.810384120883D-02 Y=   1.665509567847D+00 Z=   0.000000000000D+00
 I=    4 X=  -4.294697637140D+00 Y=   4.646907843509D+00 Z=   0.000000000000D+00
 I=    5 X=   1.761780759566D+00 Y=  -7.637636138629D-01 Z=   0.000000000000D+00
 I=    6 X=   3.391285893445D+00 Y=   9.682139212539D-01 Z=   0.000000000000D+00
 I=    7 X=  -2.061094771560D+00 Y=  -2.657513141609D+00 Z=   0.000000000000D+00
 MW cartesian velocity: (sqrt(amu)*bohr/sec)
 I=    1 X=   0.000000000000D+00 Y=   0.000000000000D+00 Z=   0.000000000000D+00
 I=    2 X=   0.000000000000D+00 Y=   0.000000000000D+00 Z=   0.000000000000D+00
 I=    3 X=   0.000000000000D+00 Y=   0.000000000000D+00 Z=   0.000000000000D+00
 I=    4 X=   0.000000000000D+00 Y=   0.000000000000D+00 Z=   0.000000000000D+00
 I=    5 X=   0.000000000000D+00 Y=   0.000000000000D+00 Z=   0.000000000000D+00
 I=    6 X=   0.000000000000D+00 Y=   0.000000000000D+00 Z=   0.000000000000D+00
 I=    7 X=   0.000000000000D+00 Y=   0.000000000000D+00 Z=   0.000000000000D+00
 TRJ-TRJ-TRJ-TRJ-TRJ-TRJ-TRJ-TRJ-TRJ-TRJ-TRJ-TRJ-TRJ-TRJ-TRJ-TRJ-TRJ-TRJ
 
                          Input orientation:                          
 ---------------------------------------------------------------------
 Center     Atomic      Atomic             Coordinates (Angstroms)
 Number     Number       Type             X           Y           Z
 ---------------------------------------------------------------------
      1          5           0       -1.655558    1.453260    0.000000
      2          1           0       -1.873167   -0.215748    0.000000
      3          1           0       -0.041331    0.881350    0.000000
      4          1           0       -2.272656    2.459038    0.000000
      5          6           0        0.932294   -0.404166    0.000000
      6          8           0        1.794591    0.512357    0.000000
      7          8           0       -1.090684   -1.406295    0.000000
 ---------------------------------------------------------------------
                    Distance matrix (angstroms):
                    1          2          3          4          5
     1  B    0.000000
     2  H    1.683134   0.000000
     3  H    1.712545   2.135239   0.000000
     4  H    1.180000   2.704454   2.732748   0.000000
     5  C    3.185437   2.811781   1.612606   4.297632   0.000000
     6  O    3.576147   3.739330   1.872636   4.509109   1.258400
     7  O    2.914813   1.424669   2.516836   4.042012   2.257588
                    6          7
     6  O    0.000000
     7  O    3.464973   0.000000
 Symmetry turned off by external request.
 Stoichiometry    CH3BO2
 Framework group  CS[SG(CH3BO2)]
 Deg. of freedom    11
 Full point group                 CS      NOp   2
 Rotational constants (GHZ):      7.4542311      4.2094684      2.6902571
 Standard basis: 6-31G (6D, 7F)
 Integral buffers will be    262144 words long.
 Raffenetti 2 integral format.
 Two-electron integral symmetry is turned off.
    42 basis functions,   100 primitive gaussians,    42 cartesian basis functions
    15 alpha electrons       15 beta electrons
       nuclear repulsion energy        79.2405988870 Hartrees.
 NAtoms=    7 NActive=    7 NUniq=    7 SFac= 7.50D-01 NAtFMM=   80 NAOKFM=F Big=F
 One-electron integrals computed using PRISM.
 NBasis=    42 RedAO= T  NBF=    42
 NBsUse=    42 1.00D-06 NBFU=    42
 Initial guess read from the read-write file.
 B after Tr=     0.000000    0.000000    0.000000
         Rot=    1.000000    0.000000    0.000000    0.000000 Ang=   0.00 deg.
 Harris functional with IExCor=  402 diagonalized for initial guess.
 ExpMin= 1.27D-01 ExpMax= 5.48D+03 ExpMxC= 8.25D+02 IAcc=1 IRadAn=         1 AccDes= 0.00D+00
 HarFok:  IExCor=  402 AccDes= 0.00D+00 IRadAn=         1 IDoV= 1
 ScaDFX=  1.000000  1.000000  1.000000  1.000000
 FoFCou: FMM=F IPFlag=           0 FMFlag=      100000 FMFlg1=           0
         NFxFlg=           0 DoJE=T BraDBF=F KetDBF=T FulRan=T
         Omega=  0.000000  0.000000  1.000000  0.000000  0.000000 ICntrl=     500 IOpCl=  0
         NMat0=    1 NMatS0=    1 NMatT0=    0 NMatD0=    1 NMtDS0=    0 NMtDT0=    0
         I1Cent=           4 NGrid=           0.
 Symmetry not used in FoFCou.
 Requested convergence on RMS density matrix=1.00D-08 within 128 cycles.
 Requested convergence on MAX density matrix=1.00D-06.
 Requested convergence on             energy=1.00D-06.
 No special actions if energy rises.
 Keep R1 ints in memory in canonical form, NReq=1345013.
 Integral accuracy reduced to 1.0D-05 until final iterations.
 Initial convergence to 1.0D-05 achieved.  Increase integral accuracy.
 SCF Done:  E(RB3LYP) =  -214.713018080     A.U. after   11 cycles
             Convg  =    0.7180D-08             -V/T =  2.0082
 Range of M.O.s used for correlation:     1    42
 NBasis=    42 NAE=    15 NBE=    15 NFC=     0 NFV=     0
 NROrb=     42 NOA=    15 NOB=    15 NVA=    27 NVB=    27

 **** Warning!!: The smallest alpha delta epsilon is  0.50311379D-01

 Symmetrizing basis deriv contribution to polar:
 IMax=3 JMax=2 DiffMx= 0.00D+00
 G2DrvN: will do     8 centers at a time, making    1 passes doing MaxLOS=1.
 Calling FoFCou, ICntrl=  3107 FMM=F I1Cent=   0 AccDes= 0.00D+00.
 FoFDir/FoFCou used for L=0 through L=1.
 End of G2Drv Frequency-dependent properties file   721 does not exist.
 End of G2Drv Frequency-dependent properties file   722 does not exist.
          IDoAtm=1111111
          Differentiating once with respect to electric field.
                with respect to dipole field.
          Differentiating once with respect to nuclear coordinates.
          Keep R1 ints in memory in canonical form, NReq=1209516.
          There are    24 degrees of freedom in the 1st order CPHF.  IDoFFX=5.
     21 vectors produced by pass  0 Test12= 1.69D-15 4.17D-09 XBig12= 7.01D+02 2.25D+01.
 AX will form    21 AO Fock derivatives at one time.
     21 vectors produced by pass  1 Test12= 1.69D-15 4.17D-09 XBig12= 2.62D+02 5.12D+00.
     21 vectors produced by pass  2 Test12= 1.69D-15 4.17D-09 XBig12= 5.36D+00 6.73D-01.
     21 vectors produced by pass  3 Test12= 1.69D-15 4.17D-09 XBig12= 1.32D-02 3.06D-02.
     21 vectors produced by pass  4 Test12= 1.69D-15 4.17D-09 XBig12= 1.12D-05 8.79D-04.
     14 vectors produced by pass  5 Test12= 1.69D-15 4.17D-09 XBig12= 8.55D-09 1.85D-05.
      3 vectors produced by pass  6 Test12= 1.69D-15 4.17D-09 XBig12= 4.02D-12 5.08D-07.
      1 vectors produced by pass  7 Test12= 1.69D-15 4.17D-09 XBig12= 2.23D-15 1.05D-08.
 Inverted reduced A of dimension   123 with in-core refinement.
 Isotropic polarizability for W=    0.000000       52.94 Bohr**3.
 End of Minotr Frequency-dependent properties file   721 does not exist.
 End of Minotr Frequency-dependent properties file   722 does not exist.
 Calling FoFJK, ICntrl=    100127 FMM=F ISym2X=0 I1Cent= 0 IOpClX= 0 NMat=1 NMatS=1 NMatT=0.
 -------------------------------------------------------------------
 Center     Atomic                   Forces (Hartrees/Bohr)
 Number     Number              X              Y              Z
 -------------------------------------------------------------------
      1        5           0.079956765   -0.062498463    0.000000000
      2        1           0.023411007   -0.023319145    0.000000000
      3        1          -0.080459169    0.046213759    0.000000000
      4        1          -0.008238454    0.001386321    0.000000000
      5        6           0.099341973    0.106533658    0.000000000
      6        8          -0.057453311   -0.099120715    0.000000000
      7        8          -0.056558811    0.030804585    0.000000000
 -------------------------------------------------------------------
 Cartesian Forces:  Max     0.106533658 RMS     0.052807851
 TRJ-TRJ-TRJ-TRJ-TRJ-TRJ-TRJ-TRJ-TRJ-TRJ-TRJ-TRJ-TRJ-TRJ-TRJ-TRJ-TRJ-TRJ
 Trajectory Number     1    Step Number     2

 Eigenvalues of Mass-weighted Force Constants in hartree/(bohr**2*amu):
    -0.11297942D+00    -0.54114347D-01    -0.96162831D-02     0.37404599D-03
     0.48083372D-03     0.40473072D-02     0.54434541D-02     0.10133170D-01
     0.12495307D-01     0.16985545D-01     0.33820849D-01     0.34695222D-01
     0.54930776D-01     0.73519555D-01     0.29307219D+00     0.00000000D+00
     0.00000000D+00     0.00000000D+00     0.00000000D+00     0.00000000D+00
     0.00000000D+00

 Energy and position before scaling:
   E(real) = -0.2147130181D+03 A.U.
   E(calc) = -0.2147130181D+03 A.U.  Delta-E =   0.4547473509D-12 A.U.
   The MW distance from TS to current scaled point 
     is   0.0000000000D+00 sqrt(amu)*bohr
 Scaling requirements satisfied.


 Rotational Energy =   0.0000000000D+00 Hartree
 
 CM Start Point Coordinates: bohr
 I=    1 X=  -3.128550917484D+00 Y=   2.746262543315D+00 Z=   0.000000000000D+00
 I=    2 X=  -3.539772702975D+00 Y=  -4.077045836583D-01 Z=   0.000000000000D+00
 I=    3 X=  -7.810384120883D-02 Y=   1.665509567847D+00 Z=   0.000000000000D+00
 I=    4 X=  -4.294697637140D+00 Y=   4.646907843509D+00 Z=   0.000000000000D+00
 I=    5 X=   1.761780759566D+00 Y=  -7.637636138629D-01 Z=   0.000000000000D+00
 I=    6 X=   3.391285893445D+00 Y=   9.682139212539D-01 Z=   0.000000000000D+00
 I=    7 X=  -2.061094771560D+00 Y=  -2.657513141609D+00 Z=   0.000000000000D+00
 
 CM Start Point Velocity: bohr/s
 I=    1 X=   0.000000000000D+00 Y=   0.000000000000D+00 Z=   0.000000000000D+00
 I=    2 X=   0.000000000000D+00 Y=   0.000000000000D+00 Z=   0.000000000000D+00
 I=    3 X=   0.000000000000D+00 Y=   0.000000000000D+00 Z=   0.000000000000D+00
 I=    4 X=   0.000000000000D+00 Y=   0.000000000000D+00 Z=   0.000000000000D+00
 I=    5 X=   0.000000000000D+00 Y=   0.000000000000D+00 Z=   0.000000000000D+00
 I=    6 X=   0.000000000000D+00 Y=   0.000000000000D+00 Z=   0.000000000000D+00
 I=    7 X=   0.000000000000D+00 Y=   0.000000000000D+00 Z=   0.000000000000D+00

 Summary information for step      2
 Time (fs)     0.000000
 EKin =       0.0000000; EPot =    -214.7130181; ETot =    -214.7130181 A.U.
 Angular momentum (instantaneous)
   JX =  0.0000000000D+00  JY =  0.0000000000D+00  JZ =  0.0000000000D+00
 Jtot =  0.0000000000D+00 H-BAR;  J (Quantum Number) =  0.0000000000D+00
 Total energy  -2.147130D+02 A.U.
 Total angular momentum   0.000000D+00 h-bar
 Cartesian coordinates: (bohr)
 I=    1 X=  -3.128550917484D+00 Y=   2.746262543315D+00 Z=   0.000000000000D+00
 I=    2 X=  -3.539772702975D+00 Y=  -4.077045836583D-01 Z=   0.000000000000D+00
 I=    3 X=  -7.810384120883D-02 Y=   1.665509567847D+00 Z=   0.000000000000D+00
 I=    4 X=  -4.294697637140D+00 Y=   4.646907843509D+00 Z=   0.000000000000D+00
 I=    5 X=   1.761780759566D+00 Y=  -7.637636138629D-01 Z=   0.000000000000D+00
 I=    6 X=   3.391285893445D+00 Y=   9.682139212539D-01 Z=   0.000000000000D+00
 I=    7 X=  -2.061094771560D+00 Y=  -2.657513141609D+00 Z=   0.000000000000D+00
 MW cartesian velocity: (sqrt(amu)*bohr/sec)
 I=    1 X=   0.000000000000D+00 Y=   0.000000000000D+00 Z=   0.000000000000D+00
 I=    2 X=   0.000000000000D+00 Y=   0.000000000000D+00 Z=   0.000000000000D+00
 I=    3 X=   0.000000000000D+00 Y=   0.000000000000D+00 Z=   0.000000000000D+00
 I=    4 X=   0.000000000000D+00 Y=   0.000000000000D+00 Z=   0.000000000000D+00
 I=    5 X=   0.000000000000D+00 Y=   0.000000000000D+00 Z=   0.000000000000D+00
 I=    6 X=   0.000000000000D+00 Y=   0.000000000000D+00 Z=   0.000000000000D+00
 I=    7 X=   0.000000000000D+00 Y=   0.000000000000D+00 Z=   0.000000000000D+00
 Next step-size   0.4000000000D+00 sqrt(amu)*bohr
 Do projection in prediction step
 Use Bulirsch-Stoer Integration Method First
 Energy from last cycle -0.2147130181D+03 A.U.
 Energy from this cycle -0.2147130181D+03 A.U.
 Predict stepsize   0.4000000000D+00 sqrt(amu)*bohr
 Time increment   0.2720396103D+01 femtosec

 Predicted information for step      3
 Time (fs)     2.720396
 EKin =       0.0474610; EPot =    -214.7604790; ETot =    -214.7130181 A.U.
 Angular momentum (instantaneous)
   JX =  0.7317234832D-18  JY =  0.3578732936D-18  JZ =  0.6853516577D-13
 Jtot =  0.6853516577D-13 H-BAR;  J (Quantum Number) =  0.0000000000D+00
 Total energy  -2.147130D+02  Delta-E  -8.526513D-14 A.U.
 Total angular momentum   6.853517D-14  Delta-A   6.853517D-14 h-bar
 Cartesian coordinates: (bohr)
 I=    1 X=  -3.102906657614D+00 Y=   2.727242029859D+00 Z=   0.000000000000D+00
 I=    2 X=  -3.461934554404D+00 Y=  -4.948792961286D-01 Z=   0.000000000000D+00
 I=    3 X=  -3.558867568354D-01 Y=   1.829277980881D+00 Z=   0.000000000000D+00
 I=    4 X=  -4.319760942519D+00 Y=   4.643913656767D+00 Z=   0.000000000000D+00
 I=    5 X=   1.790476537855D+00 Y=  -7.345548296856D-01 Z=   0.000000000000D+00
 I=    6 X=   3.378684654501D+00 Y=   9.475975807992D-01 Z=   0.000000000000D+00
 I=    7 X=  -2.073495607690D+00 Y=  -2.650355966653D+00 Z=   0.000000000000D+00
 MW cartesian velocity: (sqrt(amu)*bohr/sec)
 I=    1 X=   6.372965855755D+13 Y=  -4.485230865993D+13 Z=   1.706270868749D+02
 I=    2 X=   5.546512013629D+13 Y=  -6.954867688022D+13 Z=  -7.205855856397D+02
 I=    3 X=  -2.056654816369D+14 Y=   1.243472225393D+14 Z=   3.967770010290D+01
 I=    4 X=  -1.630556878295D+13 Y=  -7.630523530586D+12 Z=  -3.888385640169D+02
 I=    5 X=   7.308477733956D+13 Y=   7.033637533042D+13 Z=  -9.677716725517D+02
 I=    6 X=  -3.751074974661D+13 Y=  -5.801877617566D+13 Z=   5.268841596522D+02
 I=    7 X=  -3.686950278899D+13 Y=   2.246728243839D+13 Z=   4.383286853915D+02
 TRJ-TRJ-TRJ-TRJ-TRJ-TRJ-TRJ-TRJ-TRJ-TRJ-TRJ-TRJ-TRJ-TRJ-TRJ-TRJ-TRJ-TRJ
 
                          Input orientation:                          
 ---------------------------------------------------------------------
 Center     Atomic      Atomic             Coordinates (Angstroms)
 Number     Number       Type             X           Y           Z
 ---------------------------------------------------------------------
      1          5           0       -1.641987    1.443194    0.000000
      2          1           0       -1.831977   -0.261879    0.000000
      3          1           0       -0.188327    0.968012    0.000000
      4          1           0       -2.285919    2.457453    0.000000
      5          6           0        0.947479   -0.388710    0.000000
      6          8           0        1.787923    0.501447    0.000000
      7          8           0       -1.097247   -1.402508    0.000000
 ---------------------------------------------------------------------
                    Distance matrix (angstroms):
                    1          2          3          4          5
     1  B    0.000000
     2  H    1.715625   0.000000
     3  H    1.529355   2.052856   0.000000
     4  H    1.201403   2.756960   2.572611   0.000000
     5  C    3.171941   2.782348   1.769393   4.307611   0.000000
     6  O    3.556849   3.699505   2.030578   4.519087   1.224224
     7  O    2.897372   1.356784   2.538799   4.038842   2.282256
                    6          7
     6  O    0.000000
     7  O    3.456768   0.000000
 Symmetry turned off by external request.
 Stoichiometry    CH3BO2
 Framework group  CS[SG(CH3BO2)]
 Deg. of freedom    11
 Full point group                 CS      NOp   2
 Rotational constants (GHZ):      7.5265723      4.2217408      2.7046638
 Standard basis: 6-31G (6D, 7F)
 Integral buffers will be    262144 words long.
 Raffenetti 2 integral format.
 Two-electron integral symmetry is turned off.
    42 basis functions,   100 primitive gaussians,    42 cartesian basis functions
    15 alpha electrons       15 beta electrons
       nuclear repulsion energy        79.7413222456 Hartrees.
 NAtoms=    7 NActive=    7 NUniq=    7 SFac= 7.50D-01 NAtFMM=   80 NAOKFM=F Big=F
 One-electron integrals computed using PRISM.
 NBasis=    42 RedAO= T  NBF=    42
 NBsUse=    42 1.00D-06 NBFU=    42
 Initial guess read from the read-write file.
 B after Tr=     0.000000    0.000000    0.000000
         Rot=    1.000000    0.000000    0.000000    0.000000 Ang=   0.00 deg.
 Harris functional with IExCor=  402 diagonalized for initial guess.
 ExpMin= 1.27D-01 ExpMax= 5.48D+03 ExpMxC= 8.25D+02 IAcc=1 IRadAn=         1 AccDes= 0.00D+00
 HarFok:  IExCor=  402 AccDes= 0.00D+00 IRadAn=         1 IDoV= 1
 ScaDFX=  1.000000  1.000000  1.000000  1.000000
 FoFCou: FMM=F IPFlag=           0 FMFlag=      100000 FMFlg1=           0
         NFxFlg=           0 DoJE=T BraDBF=F KetDBF=T FulRan=T
         Omega=  0.000000  0.000000  1.000000  0.000000  0.000000 ICntrl=     500 IOpCl=  0
         NMat0=    1 NMatS0=    1 NMatT0=    0 NMatD0=    1 NMtDS0=    0 NMtDT0=    0
         I1Cent=           4 NGrid=           0.
 Symmetry not used in FoFCou.
 Requested convergence on RMS density matrix=1.00D-08 within 128 cycles.
 Requested convergence on MAX density matrix=1.00D-06.
 Requested convergence on             energy=1.00D-06.
 No special actions if energy rises.
 Keep R1 ints in memory in canonical form, NReq=1344867.
 Integral accuracy reduced to 1.0D-05 until final iterations.
 EnCoef did    12 forward-backward iterations
 EnCoef did   100 forward-backward iterations
 Initial convergence to 1.0D-05 achieved.  Increase integral accuracy.
 SCF Done:  E(RB3LYP) =  -214.759462170     A.U. after   20 cycles
             Convg  =    0.8469D-08             -V/T =  2.0080
 Range of M.O.s used for correlation:     1    42
 NBasis=    42 NAE=    15 NBE=    15 NFC=     0 NFV=     0
 NROrb=     42 NOA=    15 NOB=    15 NVA=    27 NVB=    27

 **** Warning!!: The smallest alpha delta epsilon is  0.50199524D-01

 Symmetrizing basis deriv contribution to polar:
 IMax=3 JMax=2 DiffMx= 0.00D+00
 G2DrvN: will do     8 centers at a time, making    1 passes doing MaxLOS=1.
 Calling FoFCou, ICntrl=  3107 FMM=F I1Cent=   0 AccDes= 0.00D+00.
 FoFDir/FoFCou used for L=0 through L=1.
 End of G2Drv Frequency-dependent properties file   721 does not exist.
 End of G2Drv Frequency-dependent properties file   722 does not exist.
          IDoAtm=1111111
          Differentiating once with respect to electric field.
                with respect to dipole field.
          Differentiating once with respect to nuclear coordinates.
          Keep R1 ints in memory in canonical form, NReq=1209516.
          There are    24 degrees of freedom in the 1st order CPHF.  IDoFFX=5.
     21 vectors produced by pass  0 Test12= 1.69D-15 4.17D-09 XBig12= 7.53D+02 2.42D+01.
 AX will form    21 AO Fock derivatives at one time.
     21 vectors produced by pass  1 Test12= 1.69D-15 4.17D-09 XBig12= 1.80D+02 3.69D+00.
     21 vectors produced by pass  2 Test12= 1.69D-15 4.17D-09 XBig12= 4.13D+00 6.72D-01.
     21 vectors produced by pass  3 Test12= 1.69D-15 4.17D-09 XBig12= 9.04D-03 2.86D-02.
     21 vectors produced by pass  4 Test12= 1.69D-15 4.17D-09 XBig12= 3.81D-06 5.60D-04.
     14 vectors produced by pass  5 Test12= 1.69D-15 4.17D-09 XBig12= 1.51D-09 7.59D-06.
      3 vectors produced by pass  6 Test12= 1.69D-15 4.17D-09 XBig12= 6.15D-13 1.62D-07.
      1 vectors produced by pass  7 Test12= 1.69D-15 4.17D-09 XBig12= 3.22D-16 4.21D-09.
 Inverted reduced A of dimension   123 with in-core refinement.
 Isotropic polarizability for W=    0.000000       50.81 Bohr**3.
 End of Minotr Frequency-dependent properties file   721 does not exist.
 End of Minotr Frequency-dependent properties file   722 does not exist.
 Calling FoFJK, ICntrl=    100127 FMM=F ISym2X=0 I1Cent= 0 IOpClX= 0 NMat=1 NMatS=1 NMatT=0.
 -------------------------------------------------------------------
 Center     Atomic                   Forces (Hartrees/Bohr)
 Number     Number              X              Y              Z
 -------------------------------------------------------------------
      1        5           0.081947184   -0.048595927    0.000000000
      2        1           0.019512209   -0.034180663    0.000000000
      3        1          -0.077598844    0.048404083    0.000000000
      4        1          -0.002855058   -0.009963025    0.000000000
      5        6           0.088516933    0.073249390    0.000000000
      6        8          -0.051378343   -0.070976672    0.000000000
      7        8          -0.058144081    0.042062814    0.000000000
 -------------------------------------------------------------------
 Cartesian Forces:  Max     0.088516933 RMS     0.046355796
 TRJ-TRJ-TRJ-TRJ-TRJ-TRJ-TRJ-TRJ-TRJ-TRJ-TRJ-TRJ-TRJ-TRJ-TRJ-TRJ-TRJ-TRJ
 Trajectory Number     1    Step Number     3

 Eigenvalues of Mass-weighted Force Constants in hartree/(bohr**2*amu):
    -0.96511737D-01    -0.17747522D-01    -0.31516453D-02     0.11508010D-02
     0.35494419D-02     0.55702932D-02     0.74874569D-02     0.15116588D-01
     0.21044728D-01     0.31560045D-01     0.36264341D-01     0.40255441D-01
     0.62358013D-01     0.94422135D-01     0.26368739D+00     0.00000000D+00
     0.00000000D+00     0.00000000D+00     0.00000000D+00     0.00000000D+00
     0.00000000D+00
 Do projection in correction step
 Using fifth order polynomial potential fitting
 Use Bulirsch-Stoer Integration Method First
 The MW distances (sqrt(amu)*bohr) between:
   1st base point and 2nd base point   0.4039353670D+00
   1st base point and start point      0.3120985833D-14
   2nd base point and start point      0.4039353670D+00
   1st base point and end point        0.4022511345D+00
   2nd base point and end point        0.1937921896D-02
   start point and end point           0.4022511345D+00
 Energy from last cycle -0.2147130181D+03 A.U.
 Energy from this cycle -0.2147130181D+03 A.U.
 Energy difference (2nd-5th)  0.1001296823D-09 A.U.
 Correct distance  0.1937921896D-02 sqrt(amu)*Bohr
 Gradient from poly-fit:
 I=    1 X=  -8.193466608797D-02 Y=   4.863133111848D-02 Z=   0.000000000000D+00
 I=    2 X=  -1.950885005682D-02 Y=   3.415764766072D-02 Z=   0.000000000000D+00
 I=    3 X=   7.760945419688D-02 Y=  -4.843380414232D-02 Z=   0.000000000000D+00
 I=    4 X=   2.848078887849D-03 Y=   9.950172554527D-03 Z=   0.000000000000D+00
 I=    5 X=  -8.859737976077D-02 Y=  -7.343395752287D-02 Z=   0.000000000000D+00
 I=    6 X=   5.145464729995D-02 Y=   7.113953528770D-02 Z=   0.000000000000D+00
 I=    7 X=   5.812871552088D-02 Y=  -4.201092495625D-02 Z=   0.000000000000D+00
 Gradient from 2nd-fit:
 I=    1 X=  -8.193839960964D-02 Y=   4.862731738840D-02 Z=   0.000000000000D+00
 I=    2 X=  -1.950882449209D-02 Y=   3.415726687995D-02 Z=   0.000000000000D+00
 I=    3 X=   7.760935655718D-02 Y=  -4.843392001195D-02 Z=   0.000000000000D+00
 I=    4 X=   2.847527341297D-03 Y=   9.949650724724D-03 Z=   0.000000000000D+00
 I=    5 X=  -8.859647184830D-02 Y=  -7.343152929190D-02 Z=   0.000000000000D+00
 I=    6 X=   5.145291475761D-02 Y=   7.114617535563D-02 Z=   0.000000000000D+00
 I=    7 X=   5.813389729393D-02 Y=  -4.201496104484D-02 Z=   0.000000000000D+00

 Summary information for step      3
 Time (fs)     2.720396
 EKin =       0.0462501; EPot =    -214.7592681; ETot =    -214.7130181 A.U.
 Angular momentum (instantaneous)
   JX = -0.2439422277D-18  JY =  0.2412206381D-18  JZ = -0.9530793874D-10
 Jtot =  0.9530793874D-10 H-BAR;  J (Quantum Number) =  0.0000000000D+00
 Total energy  -2.147130D+02  Delta-E   5.371703D-12 A.U.
 Total angular momentum   9.530794D-11  Delta-A   9.530794D-11 h-bar
 Cartesian coordinates: (bohr)
 I=    1 X=  -3.103042585150D+00 Y=   2.727291983875D+00 Z=   0.000000000000D+00
 I=    2 X=  -3.461873560593D+00 Y=  -4.944892532200D-01 Z=   0.000000000000D+00
 I=    3 X=  -3.549929424998D-01 Y=   1.828032098307D+00 Z=   0.000000000000D+00
 I=    4 X=  -4.319627816524D+00 Y=   4.644143776331D+00 Z=   0.000000000000D+00
 I=    5 X=   1.790271198634D+00 Y=  -7.345857659888D-01 Z=   0.000000000000D+00
 I=    6 X=   3.378820334168D+00 Y=   9.476612237489D-01 Z=   0.000000000000D+00
 I=    7 X=  -2.073452224749D+00 Y=  -2.650391357310D+00 Z=   0.000000000000D+00
 MW cartesian velocity: (sqrt(amu)*bohr/sec)
 I=    1 X=   6.266797772095D+13 Y=  -4.451108224961D+13 Z=   2.694708701862D+01
 I=    2 X=   5.573093415323D+13 Y=  -6.870429448358D+13 Z=   1.109492590676D+02
 I=    3 X=  -2.036180277539D+14 Y=   1.214196909250D+14 Z=  -7.811973327695D+02
 I=    4 X=  -1.602845103950D+13 Y=  -7.073883915248D+12 Z=   1.954875452438D+02
 I=    5 X=   7.146333851355D+13 Y=   7.021724415775D+13 Z=   4.804010839481D+01
 I=    6 X=  -3.622201480957D+13 Y=  -5.750893260329D+13 Z=   6.748117583910D+01
 I=    7 X=  -3.652322436021D+13 Y=   2.216070977112D+13 Z=  -1.227554445903D+01
 Next step-size   0.4000000000D+00 sqrt(amu)*bohr
 Do projection in prediction step
 Use Bulirsch-Stoer Integration Method First
 Energy from last cycle -0.2147130181D+03 A.U.
 Energy from this cycle -0.2147130181D+03 A.U.
 Predict stepsize   0.4000000000D+00 sqrt(amu)*bohr
 Time increment   0.1145400312D+01 femtosec

 Predicted information for step      4
 Time (fs)     3.865796
 EKin =       0.0892565; EPot =    -214.8022746; ETot =    -214.7130181 A.U.
 Angular momentum (instantaneous)
   JX = -0.2204533008D-18  JY = -0.1459382030D-18  JZ = -0.9533731095D-10
 Jtot =  0.9533731095D-10 H-BAR;  J (Quantum Number) =  0.0000000000D+00
 Total energy  -2.147130D+02  Delta-E  -2.842171D-14 A.U.
 Total angular momentum   9.533731D-11  Delta-A   2.937221D-14 h-bar
 Cartesian coordinates: (bohr)
 I=    1 X=  -3.076914971713D+00 Y=   2.709458679564D+00 Z=   0.000000000000D+00
 I=    2 X=  -3.386955162400D+00 Y=  -5.956526707273D-01 Z=   0.000000000000D+00
 I=    3 X=  -6.330207891351D-01 Y=   1.995448226616D+00 Z=   0.000000000000D+00
 I=    4 X=  -4.338911688703D+00 Y=   4.628455022823D+00 Z=   0.000000000000D+00
 I=    5 X=   1.818146556382D+00 Y=  -7.081315765834D-01 Z=   0.000000000000D+00
 I=    6 X=   3.366632644358D+00 Y=   9.288232035044D-01 Z=   0.000000000000D+00
 I=    7 X=  -2.086148544541D+00 Y=  -2.642311606628D+00 Z=   0.000000000000D+00
 MW cartesian velocity: (sqrt(amu)*bohr/sec)
 I=    1 X=   8.847056817432D+13 Y=  -5.805412013441D+13 Z=  -9.684708400635D+01
 I=    2 X=   7.507564198696D+13 Y=  -1.105246134201D+14 Z=  -4.735223219790D+02
 I=    3 X=  -2.821817871307D+14 Y=   1.713971594803D+14 Z=   6.903713463954D+02
 I=    4 X=  -1.715082648571D+13 Y=  -2.178465210983D+13 Z=  -2.301468223022D+02
 I=    5 X=   9.620356132229D+13 Y=   8.808024896896D+13 Z=  -1.140428917084D+03
 I=    6 X=  -4.828590090866D+13 Y=  -7.265973155279D+13 Z=   6.014075295059D+02
 I=    7 X=  -5.214856190464D+13 Y=   3.472012578470D+13 Z=   4.700759236614D+02
 TRJ-TRJ-TRJ-TRJ-TRJ-TRJ-TRJ-TRJ-TRJ-TRJ-TRJ-TRJ-TRJ-TRJ-TRJ-TRJ-TRJ-TRJ
 
                          Input orientation:                          
 ---------------------------------------------------------------------
 Center     Atomic      Atomic             Coordinates (Angstroms)
 Number     Number       Type             X           Y           Z
 ---------------------------------------------------------------------
      1          5           0       -1.628233    1.433784    0.000000
      2          1           0       -1.792299   -0.315206    0.000000
      3          1           0       -0.334980    1.055946    0.000000
      4          1           0       -2.296053    2.449273    0.000000
      5          6           0        0.962122   -0.374727    0.000000
      6          8           0        1.781545    0.491512    0.000000
      7          8           0       -1.103942   -1.398251    0.000000
 ---------------------------------------------------------------------
                    Distance matrix (angstroms):
                    1          2          3          4          5
     1  B    0.000000
     2  H    1.756668   0.000000
     3  H    1.347318   2.000959   0.000000
     4  H    1.215402   2.810002   2.405653   0.000000
     5  C    3.159217   2.755064   1.931139   4.311691   0.000000
     6  O    3.537579   3.663763   2.190494   4.523233   1.192403
     7  O    2.880157   1.283286   2.571845   4.027973   2.305693
                    6          7
     6  O    0.000000
     7  O    3.449238   0.000000
 Symmetry turned off by external request.
 Stoichiometry    CH3BO2
 Framework group  CS[SG(CH3BO2)]
 Deg. of freedom    11
 Full point group                 CS      NOp   2
 Rotational constants (GHZ):      7.5965989      4.2321556      2.7179521
 Standard basis: 6-31G (6D, 7F)
 Integral buffers will be    262144 words long.
 Raffenetti 2 integral format.
 Two-electron integral symmetry is turned off.
    42 basis functions,   100 primitive gaussians,    42 cartesian basis functions
    15 alpha electrons       15 beta electrons
       nuclear repulsion energy        80.3677216040 Hartrees.
 NAtoms=    7 NActive=    7 NUniq=    7 SFac= 7.50D-01 NAtFMM=   80 NAOKFM=F Big=F
 One-electron integrals computed using PRISM.
 NBasis=    42 RedAO= T  NBF=    42
 NBsUse=    42 1.00D-06 NBFU=    42
 Initial guess read from the read-write file.
 B after Tr=     0.000000    0.000000    0.000000
         Rot=    1.000000    0.000000    0.000000    0.000000 Ang=   0.00 deg.
 Harris functional with IExCor=  402 diagonalized for initial guess.
 ExpMin= 1.27D-01 ExpMax= 5.48D+03 ExpMxC= 8.25D+02 IAcc=1 IRadAn=         1 AccDes= 0.00D+00
 HarFok:  IExCor=  402 AccDes= 0.00D+00 IRadAn=         1 IDoV= 1
 ScaDFX=  1.000000  1.000000  1.000000  1.000000
 FoFCou: FMM=F IPFlag=           0 FMFlag=      100000 FMFlg1=           0
         NFxFlg=           0 DoJE=T BraDBF=F KetDBF=T FulRan=T
         Omega=  0.000000  0.000000  1.000000  0.000000  0.000000 ICntrl=     500 IOpCl=  0
         NMat0=    1 NMatS0=    1 NMatT0=    0 NMatD0=    1 NMtDS0=    0 NMtDT0=    0
         I1Cent=           4 NGrid=           0.
 Symmetry not used in FoFCou.
 Requested convergence on RMS density matrix=1.00D-08 within 128 cycles.
 Requested convergence on MAX density matrix=1.00D-06.
 Requested convergence on             energy=1.00D-06.
 No special actions if energy rises.
 Keep R1 ints in memory in canonical form, NReq=1345013.
 Integral accuracy reduced to 1.0D-05 until final iterations.
 EnCoef did     5 forward-backward iterations
 EnCoef did     1 forward-backward iterations
 Initial convergence to 1.0D-05 achieved.  Increase integral accuracy.
 SCF Done:  E(RB3LYP) =  -214.800662759     A.U. after   17 cycles
             Convg  =    0.3471D-08             -V/T =  2.0073
 Range of M.O.s used for correlation:     1    42
 NBasis=    42 NAE=    15 NBE=    15 NFC=     0 NFV=     0
 NROrb=     42 NOA=    15 NOB=    15 NVA=    27 NVB=    27

 **** Warning!!: The smallest alpha delta epsilon is  0.49623302D-01

 Symmetrizing basis deriv contribution to polar:
 IMax=3 JMax=2 DiffMx= 0.00D+00
 G2DrvN: will do     8 centers at a time, making    1 passes doing MaxLOS=1.
 Calling FoFCou, ICntrl=  3107 FMM=F I1Cent=   0 AccDes= 0.00D+00.
 FoFDir/FoFCou used for L=0 through L=1.
 End of G2Drv Frequency-dependent properties file   721 does not exist.
 End of G2Drv Frequency-dependent properties file   722 does not exist.
          IDoAtm=1111111
          Differentiating once with respect to electric field.
                with respect to dipole field.
          Differentiating once with respect to nuclear coordinates.
          Keep R1 ints in memory in canonical form, NReq=1209516.
          There are    24 degrees of freedom in the 1st order CPHF.  IDoFFX=5.
     21 vectors produced by pass  0 Test12= 1.69D-15 4.17D-09 XBig12= 8.78D+02 2.70D+01.
 AX will form    21 AO Fock derivatives at one time.
     21 vectors produced by pass  1 Test12= 1.69D-15 4.17D-09 XBig12= 1.39D+02 3.81D+00.
     21 vectors produced by pass  2 Test12= 1.69D-15 4.17D-09 XBig12= 3.07D+00 5.70D-01.
     21 vectors produced by pass  3 Test12= 1.69D-15 4.17D-09 XBig12= 3.55D-03 2.14D-02.
     21 vectors produced by pass  4 Test12= 1.69D-15 4.17D-09 XBig12= 2.67D-06 4.28D-04.
     13 vectors produced by pass  5 Test12= 1.69D-15 4.17D-09 XBig12= 8.72D-10 6.25D-06.
      3 vectors produced by pass  6 Test12= 1.69D-15 4.17D-09 XBig12= 3.33D-13 1.30D-07.
 Inverted reduced A of dimension   121 with in-core refinement.
 Isotropic polarizability for W=    0.000000       48.82 Bohr**3.
 End of Minotr Frequency-dependent properties file   721 does not exist.
 End of Minotr Frequency-dependent properties file   722 does not exist.
 Calling FoFJK, ICntrl=    100127 FMM=F ISym2X=0 I1Cent= 0 IOpClX= 0 NMat=1 NMatS=1 NMatT=0.
 -------------------------------------------------------------------
 Center     Atomic                   Forces (Hartrees/Bohr)
 Number     Number              X              Y              Z
 -------------------------------------------------------------------
      1        5           0.064789426   -0.030681864    0.000000000
      2        1           0.016396667   -0.043049261    0.000000000
      3        1          -0.057622285    0.039078920    0.000000000
      4        1           0.000607676   -0.017129269    0.000000000
      5        6           0.062983493    0.037996183    0.000000000
      6        8          -0.030408164   -0.036561205    0.000000000
      7        8          -0.056746813    0.050346496    0.000000000
 -------------------------------------------------------------------
 Cartesian Forces:  Max     0.064789426 RMS     0.035070939
 TRJ-TRJ-TRJ-TRJ-TRJ-TRJ-TRJ-TRJ-TRJ-TRJ-TRJ-TRJ-TRJ-TRJ-TRJ-TRJ-TRJ-TRJ
 Trajectory Number     1    Step Number     4

 Eigenvalues of Mass-weighted Force Constants in hartree/(bohr**2*amu):
    -0.73454853D-01    -0.84212516D-02    -0.13226346D-02    -0.75139758D-03
     0.35715601D-02     0.55020912D-02     0.86083125D-02     0.18310989D-01
     0.21128586D-01     0.34958262D-01     0.46279427D-01     0.60815117D-01
     0.11696168D+00     0.12251882D+00     0.24705873D+00     0.00000000D+00
     0.00000000D+00     0.00000000D+00     0.00000000D+00     0.00000000D+00
     0.00000000D+00
 Do projection in correction step
 Using fifth order polynomial potential fitting
 Use Bulirsch-Stoer Integration Method First
 The MW distances (sqrt(amu)*bohr) between:
   1st base point and 2nd base point   0.4022261913D+00
   1st base point and start point      0.1937921896D-02
   2nd base point and start point      0.4039295753D+00
   1st base point and end point        0.4012024217D+00
   2nd base point and end point        0.1061824027D-02
   start point and end point           0.4029054900D+00
 Energy from last cycle -0.2147130181D+03 A.U.
 Energy from this cycle -0.2147130181D+03 A.U.
 Energy difference (2nd-5th)  0.4303046808D-10 A.U.
 Correct distance  0.1061824027D-02 sqrt(amu)*Bohr
 Gradient from poly-fit:
 I=    1 X=  -6.488422415365D-02 Y=   3.073043836310D-02 Z=   0.000000000000D+00
 I=    2 X=  -1.639998825075D-02 Y=   4.303919092415D-02 Z=   0.000000000000D+00
 I=    3 X=   5.772310141506D-02 Y=  -3.912119179624D-02 Z=   0.000000000000D+00
 I=    4 X=  -6.050476221614D-04 Y=   1.711225642472D-02 Z=   0.000000000000D+00
 I=    5 X=  -6.303844350954D-02 Y=  -3.807065526624D-02 Z=   0.000000000000D+00
 I=    6 X=   3.045571018675D-02 Y=   3.664192567272D-02 Z=   0.000000000000D+00
 I=    7 X=   5.674889193429D-02 Y=  -5.033196432221D-02 Z=   0.000000000000D+00
 Gradient from 2nd-fit:
 I=    1 X=  -6.488425995324D-02 Y=   3.073056101024D-02 Z=   0.000000000000D+00
 I=    2 X=  -1.640001291861D-02 Y=   4.303922884709D-02 Z=   0.000000000000D+00
 I=    3 X=   5.772319282554D-02 Y=  -3.912124302883D-02 Z=   0.000000000000D+00
 I=    4 X=  -6.050331548190D-04 Y=   1.711226922080D-02 Z=   0.000000000000D+00
 I=    5 X=  -6.303856255975D-02 Y=  -3.807079377452D-02 Z=   0.000000000000D+00
 I=    6 X=   3.045579740099D-02 Y=   3.664192167088D-02 Z=   0.000000000000D+00
 I=    7 X=   5.674887835989D-02 Y=  -5.033194394566D-02 Z=   0.000000000000D+00

 Summary information for step      4
 Time (fs)     3.865796
 EKin =       0.0875546; EPot =    -214.8005727; ETot =    -214.7130181 A.U.
 Angular momentum (instantaneous)
   JX = -0.2455183237D-18  JY =  0.8195726893D-18  JZ = -0.1157803718D-09
 Jtot =  0.1157803718D-09 H-BAR;  J (Quantum Number) =  0.0000000000D+00
 Total energy  -2.147130D+02  Delta-E   3.221032D-10 A.U.
 Total angular momentum   1.157804D-10  Delta-A   2.047243D-11 h-bar
 Cartesian coordinates: (bohr)
 I=    1 X=  -3.076999727706D+00 Y=   2.709493052734D+00 Z=   0.000000000000D+00
 I=    2 X=  -3.387005571789D+00 Y=  -5.954804870589D-01 Z=   0.000000000000D+00
 I=    3 X=  -6.322185767367D-01 Y=   1.994956272733D+00 Z=   0.000000000000D+00
 I=    4 X=  -4.338898875258D+00 Y=   4.628498222546D+00 Z=   0.000000000000D+00
 I=    5 X=   1.818082647304D+00 Y=  -7.081608464692D-01 Z=   0.000000000000D+00
 I=    6 X=   3.366675508651D+00 Y=   9.288520027127D-01 Z=   0.000000000000D+00
 I=    7 X=  -2.086133301994D+00 Y=  -2.642324679052D+00 Z=   0.000000000000D+00
 MW cartesian velocity: (sqrt(amu)*bohr/sec)
 I=    1 X=   8.734238962444D+13 Y=  -5.764953051358D+13 Z=  -5.944303387339D+01
 I=    2 X=   7.495328263274D+13 Y=  -1.099210161975D+14 Z=   1.424105808479D+02
 I=    3 X=  -2.789468517814D+14 Y=   1.695555973804D+14 Z=  -4.882004753895D+02
 I=    4 X=  -1.712856346774D+13 Y=  -2.163347296142D+13 Z=   1.691970725902D+02
 I=    5 X=   9.543432200382D+13 Y=   8.778536471084D+13 Z=  -2.977857407827D+02
 I=    6 X=  -4.765062523947D+13 Y=  -7.229232316069D+13 Z=   2.476143906252D+02
 I=    7 X=  -5.196846543960D+13 Y=   3.454527277840D+13 Z=   1.039605037913D+02
 Next step-size   0.4000000000D+00 sqrt(amu)*bohr
 Do projection in prediction step
 Use Bulirsch-Stoer Integration Method First
 Energy from last cycle -0.2147130181D+03 A.U.
 Energy from this cycle -0.2147130181D+03 A.U.
 Predict stepsize   0.4000000000D+00 sqrt(amu)*bohr
 Time increment   0.9210026921D+00 femtosec

 Predicted information for step      5
 Time (fs)     4.786799
 EKin =       0.1163155; EPot =    -214.8293336; ETot =    -214.7130181 A.U.
 Angular momentum (instantaneous)
   JX = -0.2455179635D-18  JY =  0.8195727895D-18  JZ = -0.1157656857D-09
 Jtot =  0.1157656857D-09 H-BAR;  J (Quantum Number) =  0.0000000000D+00
 Total energy  -2.147130D+02  Delta-E   0.000000D+00 A.U.
 Total angular momentum   1.157657D-10  Delta-A  -1.468611D-14 h-bar
 Cartesian coordinates: (bohr)
 I=    1 X=  -3.050785728481D+00 Y=   2.692626817305D+00 Z=   0.000000000000D+00
 I=    2 X=  -3.312185790049D+00 Y=  -7.142705955998D-01 Z=   0.000000000000D+00
 I=    3 X=  -9.065045653041D-01 Y=   2.163975047242D+00 Z=   0.000000000000D+00
 I=    4 X=  -4.354107116914D+00 Y=   4.601259565501D+00 Z=   0.000000000000D+00
 I=    5 X=   1.845216840044D+00 Y=  -6.839524312579D-01 Z=   0.000000000000D+00
 I=    6 X=   3.355156797286D+00 Y=   9.115898749705D-01 Z=   0.000000000000D+00
 I=    7 X=  -2.099488368230D+00 Y=  -2.633064179134D+00 Z=   0.000000000000D+00
 MW cartesian velocity: (sqrt(amu)*bohr/sec)
 I=    1 X=   1.001597179835D+14 Y=  -6.297553497866D+13 Z=  -6.626168035860D+01
 I=    2 X=   8.770330746207D+13 Y=  -1.501816608483D+14 Z=   4.574898407721D+02
 I=    3 X=  -3.140544567976D+14 Y=   1.966708836665D+14 Z=  -9.468848731202D+02
 I=    4 X=  -1.578180769349D+13 Y=  -3.838817624113D+13 Z=   2.602454371567D+02
 I=    5 X=   1.074220530540D+14 Y=   9.280726849561D+13 Z=  -3.760289939375D+02
 I=    6 X=  -5.145136136351D+13 Y=  -7.630115660301D+13 Z=   3.521366050293D+02
 I=    7 X=  -6.391075503210D+13 Y=   4.612837538537D+13 Z=   8.605931528912D+01
 TRJ-TRJ-TRJ-TRJ-TRJ-TRJ-TRJ-TRJ-TRJ-TRJ-TRJ-TRJ-TRJ-TRJ-TRJ-TRJ-TRJ-TRJ
 
                          Input orientation:                          
 ---------------------------------------------------------------------
 Center     Atomic      Atomic             Coordinates (Angstroms)
 Number     Number       Type             X           Y           Z
 ---------------------------------------------------------------------
      1          5           0       -1.614406    1.424877    0.000000
      2          1           0       -1.752733   -0.377976    0.000000
      3          1           0       -0.479702    1.145126    0.000000
      4          1           0       -2.304094    2.434882    0.000000
      5          6           0        0.976447   -0.361932    0.000000
      6          8           0        1.775473    0.482393    0.000000
      7          8           0       -1.111001   -1.393358    0.000000
 ---------------------------------------------------------------------
                    Distance matrix (angstroms):
                    1          2          3          4          5
     1  B    0.000000
     2  H    1.808151   0.000000
     3  H    1.168681   1.985057   0.000000
     4  H    1.223021   2.866385   2.234251   0.000000
     5  C    3.147254   2.729227   2.095613   4.310930   0.000000
     6  O    3.518459   3.631593   2.350537   4.522729   1.162466
     7  O    2.862841   1.201174   2.615806   4.009849   2.328364
                    6          7
     6  O    0.000000
     7  O    3.442408   0.000000
 Symmetry turned off by external request.
 Stoichiometry    CH3BO2
 Framework group  CS[SG(CH3BO2)]
 Deg. of freedom    11
 Full point group                 CS      NOp   2
 Rotational constants (GHZ):      7.6656519      4.2401418      2.7300533
 Standard basis: 6-31G (6D, 7F)
 Integral buffers will be    262144 words long.
 Raffenetti 2 integral format.
 Two-electron integral symmetry is turned off.
    42 basis functions,   100 primitive gaussians,    42 cartesian basis functions
    15 alpha electrons       15 beta electrons
       nuclear repulsion energy        81.1469731667 Hartrees.
 NAtoms=    7 NActive=    7 NUniq=    7 SFac= 7.50D-01 NAtFMM=   80 NAOKFM=F Big=F
 One-electron integrals computed using PRISM.
 NBasis=    42 RedAO= T  NBF=    42
 NBsUse=    42 1.00D-06 NBFU=    42
 Initial guess read from the read-write file.
 B after Tr=     0.000000    0.000000    0.000000
         Rot=    1.000000    0.000000    0.000000    0.000000 Ang=   0.00 deg.
 Harris functional with IExCor=  402 diagonalized for initial guess.
 ExpMin= 1.27D-01 ExpMax= 5.48D+03 ExpMxC= 8.25D+02 IAcc=1 IRadAn=         1 AccDes= 0.00D+00
 HarFok:  IExCor=  402 AccDes= 0.00D+00 IRadAn=         1 IDoV= 1
 ScaDFX=  1.000000  1.000000  1.000000  1.000000
 FoFCou: FMM=F IPFlag=           0 FMFlag=      100000 FMFlg1=           0
         NFxFlg=           0 DoJE=T BraDBF=F KetDBF=T FulRan=T
         Omega=  0.000000  0.000000  1.000000  0.000000  0.000000 ICntrl=     500 IOpCl=  0
         NMat0=    1 NMatS0=    1 NMatT0=    0 NMatD0=    1 NMtDS0=    0 NMtDT0=    0
         I1Cent=           4 NGrid=           0.
 Symmetry not used in FoFCou.
 Requested convergence on RMS density matrix=1.00D-08 within 128 cycles.
 Requested convergence on MAX density matrix=1.00D-06.
 Requested convergence on             energy=1.00D-06.
 No special actions if energy rises.
 Keep R1 ints in memory in canonical form, NReq=1345013.
 Integral accuracy reduced to 1.0D-05 until final iterations.
 EnCoef did     3 forward-backward iterations
 Initial convergence to 1.0D-05 achieved.  Increase integral accuracy.
 SCF Done:  E(RB3LYP) =  -214.826227009     A.U. after   18 cycles
             Convg  =    0.2417D-08             -V/T =  2.0061
 Range of M.O.s used for correlation:     1    42
 NBasis=    42 NAE=    15 NBE=    15 NFC=     0 NFV=     0
 NROrb=     42 NOA=    15 NOB=    15 NVA=    27 NVB=    27

 **** Warning!!: The smallest alpha delta epsilon is  0.49282988D-01

 Symmetrizing basis deriv contribution to polar:
 IMax=3 JMax=2 DiffMx= 0.00D+00
 G2DrvN: will do     8 centers at a time, making    1 passes doing MaxLOS=1.
 Calling FoFCou, ICntrl=  3107 FMM=F I1Cent=   0 AccDes= 0.00D+00.
 FoFDir/FoFCou used for L=0 through L=1.
 End of G2Drv Frequency-dependent properties file   721 does not exist.
 End of G2Drv Frequency-dependent properties file   722 does not exist.
          IDoAtm=1111111
          Differentiating once with respect to electric field.
                with respect to dipole field.
          Differentiating once with respect to nuclear coordinates.
          Keep R1 ints in memory in canonical form, NReq=1209516.
          There are    24 degrees of freedom in the 1st order CPHF.  IDoFFX=5.
     21 vectors produced by pass  0 Test12= 1.69D-15 4.17D-09 XBig12= 1.04D+03 3.00D+01.
 AX will form    21 AO Fock derivatives at one time.
     21 vectors produced by pass  1 Test12= 1.69D-15 4.17D-09 XBig12= 1.17D+02 3.76D+00.
     21 vectors produced by pass  2 Test12= 1.69D-15 4.17D-09 XBig12= 2.23D+00 4.37D-01.
     21 vectors produced by pass  3 Test12= 1.69D-15 4.17D-09 XBig12= 2.06D-03 1.80D-02.
     21 vectors produced by pass  4 Test12= 1.69D-15 4.17D-09 XBig12= 2.33D-06 3.83D-04.
     11 vectors produced by pass  5 Test12= 1.69D-15 4.17D-09 XBig12= 7.71D-10 4.74D-06.
      3 vectors produced by pass  6 Test12= 1.69D-15 4.17D-09 XBig12= 2.96D-13 1.19D-07.
 Inverted reduced A of dimension   119 with in-core refinement.
 Isotropic polarizability for W=    0.000000       47.06 Bohr**3.
 End of Minotr Frequency-dependent properties file   721 does not exist.
 End of Minotr Frequency-dependent properties file   722 does not exist.
 Calling FoFJK, ICntrl=    100127 FMM=F ISym2X=0 I1Cent= 0 IOpClX= 0 NMat=1 NMatS=1 NMatT=0.
 -------------------------------------------------------------------
 Center     Atomic                   Forces (Hartrees/Bohr)
 Number     Number              X              Y              Z
 -------------------------------------------------------------------
      1        5           0.006577518   -0.004251464    0.000000000
      2        1           0.011598757   -0.047249809    0.000000000
      3        1           0.002445439    0.016981875    0.000000000
      4        1           0.002214466   -0.021407924    0.000000000
      5        6           0.027199741   -0.001686152    0.000000000
      6        8           0.001494798    0.003703193    0.000000000
      7        8          -0.051530720    0.053910281    0.000000000
 -------------------------------------------------------------------
 Cartesian Forces:  Max     0.053910281 RMS     0.021276336
 TRJ-TRJ-TRJ-TRJ-TRJ-TRJ-TRJ-TRJ-TRJ-TRJ-TRJ-TRJ-TRJ-TRJ-TRJ-TRJ-TRJ-TRJ
 Trajectory Number     1    Step Number     5

 Eigenvalues of Mass-weighted Force Constants in hartree/(bohr**2*amu):
    -0.33222725D-01    -0.60301300D-02    -0.51866200D-02    -0.31910825D-02
    -0.12344095D-02     0.27142873D-02     0.54054882D-02     0.18288755D-01
     0.18364882D-01     0.25132106D-01     0.39607665D-01     0.66333974D-01
     0.15120707D+00     0.23005296D+00     0.31992528D+00     0.00000000D+00
     0.00000000D+00     0.00000000D+00     0.00000000D+00     0.00000000D+00
     0.00000000D+00
 Do projection in correction step
 Using fifth order polynomial potential fitting
 Use Bulirsch-Stoer Integration Method First
 The MW distances (sqrt(amu)*bohr) between:
   1st base point and 2nd base point   0.4028775639D+00
   1st base point and start point      0.1061824027D-02
   2nd base point and start point      0.4038988819D+00
   1st base point and end point        0.4014956584D+00
   2nd base point and end point        0.1480250642D-02
   start point and end point           0.4025166862D+00
 Energy from last cycle -0.2147130181D+03 A.U.
 Energy from this cycle -0.2147130181D+03 A.U.
 Energy difference (2nd-5th)  0.2067395144D-09 A.U.
 Correct distance  0.1480250642D-02 sqrt(amu)*Bohr
 Gradient from poly-fit:
 I=    1 X=  -6.989986367471D-03 Y=   4.377726399789D-03 Z=   0.000000000000D+00
 I=    2 X=  -1.161190661237D-02 Y=   4.724606476575D-02 Z=   0.000000000000D+00
 I=    3 X=  -2.032265188198D-03 Y=  -1.709669992570D-02 Z=   0.000000000000D+00
 I=    4 X=  -2.207148641684D-03 Y=   2.138354651462D-02 Z=   0.000000000000D+00
 I=    5 X=  -2.726414892435D-02 Y=   1.614284219702D-03 Z=   0.000000000000D+00
 I=    6 X=  -1.438966209221D-03 Y=  -3.618655649277D-03 Z=   0.000000000000D+00
 I=    7 X=   5.154442194330D-02 Y=  -5.390626632488D-02 Z=   0.000000000000D+00
 Gradient from 2nd-fit:
 I=    1 X=  -6.989105723722D-03 Y=   4.379294112268D-03 Z=   0.000000000000D+00
 I=    2 X=  -1.161201930792D-02 Y=   4.724633271744D-02 Z=   0.000000000000D+00
 I=    3 X=  -2.031868264584D-03 Y=  -1.709685114766D-02 Z=   0.000000000000D+00
 I=    4 X=  -2.206943629774D-03 Y=   2.138375480070D-02 Z=   0.000000000000D+00
 I=    5 X=  -2.726484112808D-02 Y=   1.613065163181D-03 Z=   0.000000000000D+00
 I=    6 X=  -1.438171535384D-03 Y=  -3.620527624162D-03 Z=   0.000000000000D+00
 I=    7 X=   5.154294958946D-02 Y=  -5.390506802176D-02 Z=   0.000000000000D+00

 Summary information for step      5
 Time (fs)     4.786799
 EKin =       0.1131859; EPot =    -214.8262040; ETot =    -214.7130181 A.U.
 Angular momentum (instantaneous)
   JX = -0.2456217079D-18  JY =  0.8128324569D-18  JZ = -0.1298349762D-09
 Jtot =  0.1298349762D-09 H-BAR;  J (Quantum Number) =  0.0000000000D+00
 Total energy  -2.147130D+02  Delta-E   2.999911D-10 A.U.
 Total angular momentum   1.298350D-10  Delta-A   1.405460D-11 h-bar
 Cartesian coordinates: (bohr)
 I=    1 X=  -3.050908261914D+00 Y=   2.692665987080D+00 Z=   0.000000000000D+00
 I=    2 X=  -3.312309775817D+00 Y=  -7.140160856876D-01 Z=   0.000000000000D+00
 I=    3 X=  -9.052291105324D-01 Y=   2.163514948612D+00 Z=   0.000000000000D+00
 I=    4 X=  -4.354098626803D+00 Y=   4.601292511938D+00 Z=   0.000000000000D+00
 I=    5 X=   1.845169737054D+00 Y=  -6.839864154457D-01 Z=   0.000000000000D+00
 I=    6 X=   3.355185759391D+00 Y=   9.116159230054D-01 Z=   0.000000000000D+00
 I=    7 X=  -2.099470740026D+00 Y=  -2.633080813461D+00 Z=   0.000000000000D+00
 MW cartesian velocity: (sqrt(amu)*bohr/sec)
 I=    1 X=   9.818903364827D+13 Y=  -6.244600672327D+13 Z=  -1.420134422924D+02
 I=    2 X=   8.720865761341D+13 Y=  -1.491099615584D+14 Z=   2.416938402040D+02
 I=    3 X=  -3.078161438519D+14 Y=   1.947366863805D+14 Z=  -4.139145233923D+02
 I=    4 X=  -1.577344783053D+13 Y=  -3.828693411767D+13 Z=   2.257224025278D+02
 I=    5 X=   1.068262079626D+14 Y=   9.240565988527D+13 Z=  -5.215743247902D+02
 I=    6 X=  -5.098079930504D+13 Y=  -7.594017772760D+13 Z=   3.843622557080D+02
 I=    7 X=  -6.367411259298D+13 Y=   4.586702542247D+13 Z=   1.717962107365D+02
 Next step-size   0.4000000000D+00 sqrt(amu)*bohr
 Do projection in prediction step
 Use Bulirsch-Stoer Integration Method First
 Energy from last cycle -0.2147130181D+03 A.U.
 Energy from this cycle -0.2147130181D+03 A.U.
 Predict stepsize   0.4000000000D+00 sqrt(amu)*bohr
 Time increment   0.8742481986D+00 femtosec

 Predicted information for step      6
 Time (fs)     5.661047
 EKin =       0.1095473; EPot =    -214.8225654; ETot =    -214.7130181 A.U.
 Angular momentum (instantaneous)
   JX = -0.2456291517D-18  JY =  0.8128153379D-18  JZ = -0.1298937206D-09
 Jtot =  0.1298937206D-09 H-BAR;  J (Quantum Number) =  0.0000000000D+00
 Total energy  -2.147130D+02  Delta-E  -5.684342D-14 A.U.
 Total angular momentum   1.298937D-10  Delta-A   5.874443D-14 h-bar
 Cartesian coordinates: (bohr)
 I=    1 X=  -3.025777076293D+00 Y=   2.676403595967D+00 Z=   0.000000000000D+00
 I=    2 X=  -3.233089843440D+00 Y=  -8.606722939414D-01 Z=   0.000000000000D+00
 I=    3 X=  -1.161790208643D+00 Y=   2.335775375177D+00 Z=   0.000000000000D+00
 I=    4 X=  -4.367026094533D+00 Y=   4.560071287293D+00 Z=   0.000000000000D+00
 I=    5 X=   1.872544772813D+00 Y=  -6.611361410276D-01 Z=   0.000000000000D+00
 I=    6 X=   3.344346357135D+00 Y=   8.954226647054D-01 Z=   0.000000000000D+00
 I=    7 X=  -2.114478292313D+00 Y=  -2.621853286842D+00 Z=   0.000000000000D+00
 MW cartesian velocity: (sqrt(amu)*bohr/sec)
 I=    1 X=   8.898780023984D+13 Y=  -5.976967707314D+13 Z=   4.552719902068D+02
 I=    2 X=   9.373430311900D+13 Y=  -1.877287493945D+14 Z=   2.835712350876D+02
 I=    3 X=  -2.693071839168D+14 Y=   1.970080355510D+14 Z=  -5.608738489480D+02
 I=    4 X=  -1.396085147519D+13 Y=  -5.660308750845D+13 Z=  -8.992712090848D+02
 I=    5 X=   1.085431844210D+14 Y=   8.701688518100D+13 Z=   1.227295017822D+02
 I=    6 X=  -4.695645313101D+13 Y=  -7.072088122318D+13 Z=  -4.908700417415D+01
 I=    7 X=  -7.331134388925D+13 Y=   5.681634256530D+13 Z=  -1.395890190467D+02
 TRJ-TRJ-TRJ-TRJ-TRJ-TRJ-TRJ-TRJ-TRJ-TRJ-TRJ-TRJ-TRJ-TRJ-TRJ-TRJ-TRJ-TRJ
 
                          Input orientation:                          
 ---------------------------------------------------------------------
 Center     Atomic      Atomic             Coordinates (Angstroms)
 Number     Number       Type             X           Y           Z
 ---------------------------------------------------------------------
      1          5           0       -1.601172    1.416292    0.000000
      2          1           0       -1.710877   -0.455448    0.000000
      3          1           0       -0.614793    1.236039    0.000000
      4          1           0       -2.310931    2.413086    0.000000
      5          6           0        0.990908   -0.349858    0.000000
      6          8           0        1.769752    0.473837    0.000000
      7          8           0       -1.118934   -1.387425    0.000000
 ---------------------------------------------------------------------
                    Distance matrix (angstroms):
                    1          2          3          4          5
     1  B    0.000000
     2  H    1.874952   0.000000
     3  H    1.002714   2.015572   0.000000
     4  H    1.223665   2.930623   2.064539   0.000000
     5  C    3.136585   2.703848   2.256844   4.305345   0.000000
     6  O    3.500193   3.602548   2.503399   4.518037   1.133610
     7  O    2.844887   1.104073   2.671464   3.983056   2.351165
                    6          7
     6  O    0.000000
     7  O    3.436394   0.000000
 Symmetry turned off by external request.
 Stoichiometry    CH3BO2
 Framework group  CS[SG(CH3BO2)]
 Deg. of freedom    11
 Full point group                 CS      NOp   2
 Rotational constants (GHZ):      7.7370897      4.2442284      2.7407649
 Standard basis: 6-31G (6D, 7F)
 Integral buffers will be    262144 words long.
 Raffenetti 2 integral format.
 Two-electron integral symmetry is turned off.
    42 basis functions,   100 primitive gaussians,    42 cartesian basis functions
    15 alpha electrons       15 beta electrons
       nuclear repulsion energy        82.1300272656 Hartrees.
 NAtoms=    7 NActive=    7 NUniq=    7 SFac= 7.50D-01 NAtFMM=   80 NAOKFM=F Big=F
 One-electron integrals computed using PRISM.
 NBasis=    42 RedAO= T  NBF=    42
 NBsUse=    42 1.00D-06 NBFU=    42
 Initial guess read from the read-write file.
 B after Tr=     0.000000    0.000000    0.000000
         Rot=    1.000000    0.000000    0.000000    0.000000 Ang=   0.00 deg.
 Harris functional with IExCor=  402 diagonalized for initial guess.
 ExpMin= 1.27D-01 ExpMax= 5.48D+03 ExpMxC= 8.25D+02 IAcc=1 IRadAn=         1 AccDes= 0.00D+00
 HarFok:  IExCor=  402 AccDes= 0.00D+00 IRadAn=         1 IDoV= 1
 ScaDFX=  1.000000  1.000000  1.000000  1.000000
 FoFCou: FMM=F IPFlag=           0 FMFlag=      100000 FMFlg1=           0
         NFxFlg=           0 DoJE=T BraDBF=F KetDBF=T FulRan=T
         Omega=  0.000000  0.000000  1.000000  0.000000  0.000000 ICntrl=     500 IOpCl=  0
         NMat0=    1 NMatS0=    1 NMatT0=    0 NMatD0=    1 NMtDS0=    0 NMtDT0=    0
         I1Cent=           4 NGrid=           0.
 Symmetry not used in FoFCou.
 Requested convergence on RMS density matrix=1.00D-08 within 128 cycles.
 Requested convergence on MAX density matrix=1.00D-06.
 Requested convergence on             energy=1.00D-06.
 No special actions if energy rises.
 Keep R1 ints in memory in canonical form, NReq=1345013.
 Integral accuracy reduced to 1.0D-05 until final iterations.
 EnCoef did     3 forward-backward iterations
 Initial convergence to 1.0D-05 achieved.  Increase integral accuracy.
 SCF Done:  E(RB3LYP) =  -214.817214252     A.U. after   18 cycles
             Convg  =    0.1306D-08             -V/T =  2.0042
 Range of M.O.s used for correlation:     1    42
 NBasis=    42 NAE=    15 NBE=    15 NFC=     0 NFV=     0
 NROrb=     42 NOA=    15 NOB=    15 NVA=    27 NVB=    27

 **** Warning!!: The smallest alpha delta epsilon is  0.49610658D-01

 Symmetrizing basis deriv contribution to polar:
 IMax=3 JMax=2 DiffMx= 0.00D+00
 G2DrvN: will do     8 centers at a time, making    1 passes doing MaxLOS=1.
 Calling FoFCou, ICntrl=  3107 FMM=F I1Cent=   0 AccDes= 0.00D+00.
 FoFDir/FoFCou used for L=0 through L=1.
 End of G2Drv Frequency-dependent properties file   721 does not exist.
 End of G2Drv Frequency-dependent properties file   722 does not exist.
          IDoAtm=1111111
          Differentiating once with respect to electric field.
                with respect to dipole field.
          Differentiating once with respect to nuclear coordinates.
          Keep R1 ints in memory in canonical form, NReq=1209516.
          There are    24 degrees of freedom in the 1st order CPHF.  IDoFFX=5.
     21 vectors produced by pass  0 Test12= 1.69D-15 4.17D-09 XBig12= 1.20D+03 3.28D+01.
 AX will form    21 AO Fock derivatives at one time.
     21 vectors produced by pass  1 Test12= 1.69D-15 4.17D-09 XBig12= 1.01D+02 3.64D+00.
     21 vectors produced by pass  2 Test12= 1.69D-15 4.17D-09 XBig12= 1.56D+00 3.19D-01.
     21 vectors produced by pass  3 Test12= 1.69D-15 4.17D-09 XBig12= 1.52D-03 1.54D-02.
     21 vectors produced by pass  4 Test12= 1.69D-15 4.17D-09 XBig12= 1.53D-06 2.65D-04.
     11 vectors produced by pass  5 Test12= 1.69D-15 4.17D-09 XBig12= 6.67D-10 4.80D-06.
      3 vectors produced by pass  6 Test12= 1.69D-15 4.17D-09 XBig12= 2.88D-13 1.23D-07.
 Inverted reduced A of dimension   119 with in-core refinement.
 Isotropic polarizability for W=    0.000000       45.47 Bohr**3.
 End of Minotr Frequency-dependent properties file   721 does not exist.
 End of Minotr Frequency-dependent properties file   722 does not exist.
 Calling FoFJK, ICntrl=    100127 FMM=F ISym2X=0 I1Cent= 0 IOpClX= 0 NMat=1 NMatS=1 NMatT=0.
 -------------------------------------------------------------------
 Center     Atomic                   Forces (Hartrees/Bohr)
 Number     Number              X              Y              Z
 -------------------------------------------------------------------
      1        5          -0.129502875    0.029613505    0.000000000
      2        1          -0.000803150   -0.038920051    0.000000000
      3        1           0.140401696   -0.015652237    0.000000000
      4        1           0.001814477   -0.022964627    0.000000000
      5        6          -0.017383924   -0.048052962    0.000000000
      6        8           0.042961084    0.050713462    0.000000000
      7        8          -0.037487308    0.045262910    0.000000000
 -------------------------------------------------------------------
 Cartesian Forces:  Max     0.140401696 RMS     0.048860585
 TRJ-TRJ-TRJ-TRJ-TRJ-TRJ-TRJ-TRJ-TRJ-TRJ-TRJ-TRJ-TRJ-TRJ-TRJ-TRJ-TRJ-TRJ
 Trajectory Number     1    Step Number     6

 Eigenvalues of Mass-weighted Force Constants in hartree/(bohr**2*amu):
    -0.76055935D-01    -0.53826450D-01    -0.77600846D-02    -0.72166518D-02
    -0.37045509D-02     0.20443511D-02     0.47556615D-02     0.62599958D-02
     0.19514177D-01     0.20730433D-01     0.26056782D-01     0.14589857D+00
     0.18599440D+00     0.23250991D+00     0.71258868D+00     0.00000000D+00
     0.00000000D+00     0.00000000D+00     0.00000000D+00     0.00000000D+00
     0.00000000D+00
 Do projection in correction step
 Using fifth order polynomial potential fitting
 Use Bulirsch-Stoer Integration Method First
 The MW distances (sqrt(amu)*bohr) between:
   1st base point and 2nd base point   0.4023152263D+00
   1st base point and start point      0.1480250642D-02
   2nd base point and start point      0.4036608338D+00
   1st base point and end point        0.3999766766D+00
   2nd base point and end point        0.2692617403D-02
   start point and end point           0.4013202996D+00
 Energy from last cycle -0.2147130181D+03 A.U.
 Energy from this cycle -0.2147130181D+03 A.U.
 Energy difference (2nd-5th)  0.1679950401D-08 A.U.
 Correct distance  0.2692617403D-02 sqrt(amu)*Bohr
 Gradient from poly-fit:
 I=    1 X=   1.277506613356D-01 Y=  -2.925212395459D-02 Z=   0.000000000000D+00
 I=    2 X=   7.381706839729D-04 Y=   3.897549983981D-02 Z=   0.000000000000D+00
 I=    3 X=  -1.386578224362D-01 Y=   1.531258164039D-02 Z=   0.000000000000D+00
 I=    4 X=  -1.794054937517D-03 Y=   2.292682138425D-02 Z=   0.000000000000D+00
 I=    5 X=   1.728021051839D-02 Y=   4.794924716269D-02 Z=   0.000000000000D+00
 I=    6 X=  -4.286989109776D-02 Y=  -5.059294960733D-02 Z=   0.000000000000D+00
 I=    7 X=   3.755272593353D-02 Y=  -4.531907646522D-02 Z=   0.000000000000D+00
 Gradient from 2nd-fit:
 I=    1 X=   1.277512557431D-01 Y=  -2.924882516948D-02 Z=   0.000000000000D+00
 I=    2 X=   7.376849430371D-04 Y=   3.897651485939D-02 Z=   0.000000000000D+00
 I=    3 X=  -1.386562615779D-01 Y=   1.531175054655D-02 Z=   0.000000000000D+00
 I=    4 X=  -1.793661180941D-03 Y=   2.292735181746D-02 Z=   0.000000000000D+00
 I=    5 X=   1.727791586191D-02 Y=   4.794621020356D-02 Z=   0.000000000000D+00
 I=    6 X=  -4.286796298143D-02 Y=  -5.059536579222D-02 Z=   0.000000000000D+00
 I=    7 X=   3.755102919224D-02 Y=  -4.531763646527D-02 Z=   0.000000000000D+00

 Summary information for step      6
 Time (fs)     5.661047
 EKin =       0.1045553; EPot =    -214.8175734; ETot =    -214.7130181 A.U.
 Angular momentum (instantaneous)
   JX = -0.2478175518D-18  JY =  0.7278565599D-18  JZ = -0.3457305391D-09
 Jtot =  0.3457305391D-09 H-BAR;  J (Quantum Number) =  0.0000000000D+00
 Total energy  -2.147130D+02  Delta-E   1.111289D-09 A.U.
 Total angular momentum   3.457305D-10  Delta-A   2.158956D-10 h-bar
 Cartesian coordinates: (bohr)
 I=    1 X=  -3.026002344462D+00 Y=   2.676450092395D+00 Z=   0.000000000000D+00
 I=    2 X=  -3.233374997543D+00 Y=  -8.601607260754D-01 Z=   0.000000000000D+00
 I=    3 X=  -1.159365245476D+00 Y=   2.335262804140D+00 Z=   0.000000000000D+00
 I=    4 X=  -4.367011279466D+00 Y=   4.560129412417D+00 Z=   0.000000000000D+00
 I=    5 X=   1.872488784544D+00 Y=  -6.611831602597D-01 Z=   0.000000000000D+00
 I=    6 X=   3.344376901459D+00 Y=   8.954545930831D-01 Z=   0.000000000000D+00
 I=    7 X=  -2.114447540833D+00 Y=  -2.621885542293D+00 Z=   0.000000000000D+00
 MW cartesian velocity: (sqrt(amu)*bohr/sec)
 I=    1 X=   8.530441186019D+13 Y=  -5.922320067007D+13 Z=  -1.960068368288D+02
 I=    2 X=   9.242873847461D+13 Y=  -1.854496314831D+14 Z=   1.916479911515D+02
 I=    3 X=  -2.572231561145D+14 Y=   1.951776523512D+14 Z=  -2.396394234197D+01
 I=    4 X=  -1.393330143101D+13 Y=  -5.645612028927D+13 Z=   1.927887932165D+02
 I=    5 X=   1.078966243665D+14 Y=   8.646437022622D+13 Z=  -4.614049995485D+02
 I=    6 X=  -4.648779113462D+13 Y=  -7.030721977975D+13 Z=   3.101856736111D+02
 I=    7 X=  -7.287658143863D+13 Y=   5.627834041735D+13 Z=   1.615966551593D+02
 Next step-size   0.4000000000D+00 sqrt(amu)*bohr
 Do projection in prediction step
 Use Bulirsch-Stoer Integration Method First
 Energy from last cycle -0.2147130181D+03 A.U.
 Energy from this cycle -0.2147130181D+03 A.U.
 Predict stepsize   0.4000000000D+00 sqrt(amu)*bohr
 Time increment   0.1031195475D+01 femtosec

 Predicted information for step      7
 Time (fs)     6.692243
 EKin =       0.0624177; EPot =    -214.7754358; ETot =    -214.7130181 A.U.
 Angular momentum (instantaneous)
   JX = -0.2484030768D-18  JY =  0.7253787011D-18  JZ = -0.3481194792D-09
 Jtot =  0.3481194792D-09 H-BAR;  J (Quantum Number) =  0.0000000000D+00
 Total energy  -2.147130D+02  Delta-E  -5.115908D-12 A.U.
 Total angular momentum   3.481195D-10  Delta-A   2.388940D-12 h-bar
 Cartesian coordinates: (bohr)
 I=    1 X=  -3.007958099022D+00 Y=   2.659796167923D+00 Z=   0.000000000000D+00
 I=    2 X=  -3.142726967802D+00 Y=  -1.065989757235D+00 Z=   0.000000000000D+00
 I=    3 X=  -1.325233723260D+00 Y=   2.523133453689D+00 Z=   0.000000000000D+00
 I=    4 X=  -4.380972513976D+00 Y=   4.491063361424D+00 Z=   0.000000000000D+00
 I=    5 X=   1.903142520914D+00 Y=  -6.382053862269D-01 Z=   0.000000000000D+00
 I=    6 X=   3.334255060425D+00 Y=   8.795008739221D-01 Z=   0.000000000000D+00
 I=    7 X=  -2.134123915145D+00 Y=  -2.606224400338D+00 Z=   0.000000000000D+00
 MW cartesian velocity: (sqrt(amu)*bohr/sec)
 I=    1 X=   2.398051078617D+13 Y=  -4.700096007562D+13 Z=   1.350780768170D+03
 I=    2 X=   8.022642695895D+13 Y=  -2.114287431752D+14 Z=   6.000551235701D+02
 I=    3 X=  -4.268788264852D+13 Y=   1.668447421170D+14 Z=  -1.728993573827D+03
 I=    4 X=  -1.397008156471D+13 Y=  -7.750618175207D+13 Z=  -2.468138239398D+03
 I=    5 X=   9.567979154500D+13 Y=   6.547526439898D+13 Z=  -4.980319075057D+02
 I=    6 X=  -3.008935836655D+13 Y=  -5.120448536905D+13 Z=   3.330028838204D+02
 I=    7 X=  -7.859616640810D+13 Y=   6.413264818088D+13 Z=  -1.193617956696D+02
 TRJ-TRJ-TRJ-TRJ-TRJ-TRJ-TRJ-TRJ-TRJ-TRJ-TRJ-TRJ-TRJ-TRJ-TRJ-TRJ-TRJ-TRJ
 
                          Input orientation:                          
 ---------------------------------------------------------------------
 Center     Atomic      Atomic             Coordinates (Angstroms)
 Number     Number       Type             X           Y           Z
 ---------------------------------------------------------------------
      1          5           0       -1.591743    1.407504    0.000000
      2          1           0       -1.663059   -0.564097    0.000000
      3          1           0       -0.701283    1.335185    0.000000
      4          1           0       -2.318311    2.376568    0.000000
      5          6           0        1.007100   -0.337724    0.000000
      6          8           0        1.764412    0.465412    0.000000
      7          8           0       -1.129330   -1.379155    0.000000
 ---------------------------------------------------------------------
                    Distance matrix (angstroms):
                    1          2          3          4          5
     1  B    0.000000
     2  H    1.972890   0.000000
     3  H    0.893391   2.128917   0.000000
     4  H    1.211193   3.012784   1.923345   0.000000
     5  C    3.130463   2.679738   2.391066   4.292521   0.000000
     6  O    3.485873   3.578750   2.614605   4.507898   1.103879
     7  O    2.824764   0.974261   2.747883   3.939433   2.376743
                    6          7
     6  O    0.000000
     7  O    3.431642   0.000000
 Symmetry turned off by external request.
 Stoichiometry    CH3BO2
 Framework group  CS[SG(CH3BO2)]
 Deg. of freedom    11
 Full point group                 CS      NOp   2
 Rotational constants (GHZ):      7.8210506      4.2391410      2.7490887
 Standard basis: 6-31G (6D, 7F)
 Integral buffers will be    262144 words long.
 Raffenetti 2 integral format.
 Two-electron integral symmetry is turned off.
    42 basis functions,   100 primitive gaussians,    42 cartesian basis functions
    15 alpha electrons       15 beta electrons
       nuclear repulsion energy        83.3440559747 Hartrees.
 NAtoms=    7 NActive=    7 NUniq=    7 SFac= 7.50D-01 NAtFMM=   80 NAOKFM=F Big=F
 One-electron integrals computed using PRISM.
 NBasis=    42 RedAO= T  NBF=    42
 NBsUse=    42 1.00D-06 NBFU=    42
 Initial guess read from the read-write file.
 B after Tr=     0.000000    0.000000    0.000000
         Rot=    1.000000    0.000000    0.000000    0.000000 Ang=   0.00 deg.
 Harris functional with IExCor=  402 diagonalized for initial guess.
 ExpMin= 1.27D-01 ExpMax= 5.48D+03 ExpMxC= 8.25D+02 IAcc=1 IRadAn=         1 AccDes= 0.00D+00
 HarFok:  IExCor=  402 AccDes= 0.00D+00 IRadAn=         1 IDoV= 1
 ScaDFX=  1.000000  1.000000  1.000000  1.000000
 FoFCou: FMM=F IPFlag=           0 FMFlag=      100000 FMFlg1=           0
         NFxFlg=           0 DoJE=T BraDBF=F KetDBF=T FulRan=T
         Omega=  0.000000  0.000000  1.000000  0.000000  0.000000 ICntrl=     500 IOpCl=  0
         NMat0=    1 NMatS0=    1 NMatT0=    0 NMatD0=    1 NMtDS0=    0 NMtDT0=    0
         I1Cent=           4 NGrid=           0.
 Symmetry not used in FoFCou.
 Requested convergence on RMS density matrix=1.00D-08 within 128 cycles.
 Requested convergence on MAX density matrix=1.00D-06.
 Requested convergence on             energy=1.00D-06.
 No special actions if energy rises.
 Keep R1 ints in memory in canonical form, NReq=1345013.
 Integral accuracy reduced to 1.0D-05 until final iterations.
 Initial convergence to 1.0D-05 achieved.  Increase integral accuracy.
 SCF Done:  E(RB3LYP) =  -214.771120524     A.U. after   17 cycles
             Convg  =    0.9838D-08             -V/T =  2.0016
 Range of M.O.s used for correlation:     1    42
 NBasis=    42 NAE=    15 NBE=    15 NFC=     0 NFV=     0
 NROrb=     42 NOA=    15 NOB=    15 NVA=    27 NVB=    27

 **** Warning!!: The smallest alpha delta epsilon is  0.51403442D-01

 Symmetrizing basis deriv contribution to polar:
 IMax=3 JMax=2 DiffMx= 0.00D+00
 G2DrvN: will do     8 centers at a time, making    1 passes doing MaxLOS=1.
 Calling FoFCou, ICntrl=  3107 FMM=F I1Cent=   0 AccDes= 0.00D+00.
 FoFDir/FoFCou used for L=0 through L=1.
 End of G2Drv Frequency-dependent properties file   721 does not exist.
 End of G2Drv Frequency-dependent properties file   722 does not exist.
          IDoAtm=1111111
          Differentiating once with respect to electric field.
                with respect to dipole field.
          Differentiating once with respect to nuclear coordinates.
          Keep R1 ints in memory in canonical form, NReq=1209516.
          There are    24 degrees of freedom in the 1st order CPHF.  IDoFFX=5.
     21 vectors produced by pass  0 Test12= 1.69D-15 4.17D-09 XBig12= 1.30D+03 3.46D+01.
 AX will form    21 AO Fock derivatives at one time.
     21 vectors produced by pass  1 Test12= 1.69D-15 4.17D-09 XBig12= 8.78D+01 3.44D+00.
     21 vectors produced by pass  2 Test12= 1.69D-15 4.17D-09 XBig12= 1.08D+00 3.55D-01.
     21 vectors produced by pass  3 Test12= 1.69D-15 4.17D-09 XBig12= 1.53D-03 1.03D-02.
     21 vectors produced by pass  4 Test12= 1.69D-15 4.17D-09 XBig12= 8.38D-07 2.01D-04.
     10 vectors produced by pass  5 Test12= 1.69D-15 4.17D-09 XBig12= 3.67D-10 4.34D-06.
      3 vectors produced by pass  6 Test12= 1.69D-15 4.17D-09 XBig12= 1.49D-13 8.15D-08.
 Inverted reduced A of dimension   118 with in-core refinement.
 Isotropic polarizability for W=    0.000000       43.89 Bohr**3.
 End of Minotr Frequency-dependent properties file   721 does not exist.
 End of Minotr Frequency-dependent properties file   722 does not exist.
 Calling FoFJK, ICntrl=    100127 FMM=F ISym2X=0 I1Cent= 0 IOpClX= 0 NMat=1 NMatS=1 NMatT=0.
 -------------------------------------------------------------------
 Center     Atomic                   Forces (Hartrees/Bohr)
 Number     Number              X              Y              Z
 -------------------------------------------------------------------
      1        5          -0.304419502    0.037257309    0.000000000
      2        1          -0.044145719    0.013381002    0.000000000
      3        1           0.320247082   -0.026391431    0.000000000
      4        1          -0.003062285   -0.019755965    0.000000000
      5        6          -0.073567502   -0.106785465    0.000000000
      6        8           0.097020605    0.109249131    0.000000000
      7        8           0.007927320   -0.006954581    0.000000000
 -------------------------------------------------------------------
 Cartesian Forces:  Max     0.320247082 RMS     0.106484183
 TRJ-TRJ-TRJ-TRJ-TRJ-TRJ-TRJ-TRJ-TRJ-TRJ-TRJ-TRJ-TRJ-TRJ-TRJ-TRJ-TRJ-TRJ
 Trajectory Number     1    Step Number     7

 Eigenvalues of Mass-weighted Force Constants in hartree/(bohr**2*amu):
    -0.19542665D+00    -0.16640718D+00    -0.41040730D-01    -0.15449036D-01
    -0.11901018D-01    -0.10260748D-01    -0.96459708D-03     0.23001466D-02
     0.43788523D-02     0.15848656D-01     0.23912670D-01     0.22854713D+00
     0.24766617D+00     0.47804610D+00     0.12060159D+01     0.00000000D+00
     0.00000000D+00     0.00000000D+00     0.00000000D+00     0.00000000D+00
     0.00000000D+00
 Do projection in correction step
 Using fifth order polynomial potential fitting
 Use Bulirsch-Stoer Integration Method First
 The MW distances (sqrt(amu)*bohr) between:
   1st base point and 2nd base point   0.3973043763D+00
   1st base point and start point      0.2692617403D-02
   2nd base point and start point      0.3991949204D+00
   1st base point and end point        0.3939503031D+00
   2nd base point and end point        0.5124944421D-02
   start point and end point           0.3958239526D+00
 Energy from last cycle -0.2147130181D+03 A.U.
 Energy from this cycle -0.2147130181D+03 A.U.
 Energy difference (2nd-5th)  0.3871264198D-08 A.U.
 Correct distance  0.5124944421D-02 sqrt(amu)*Bohr
 Gradient from poly-fit:
 I=    1 X=   2.991484151989D-01 Y=  -3.660226401078D-02 Z=   0.000000000000D+00
 I=    2 X=   4.352492479868D-02 Y=  -1.259615356959D-02 Z=   0.000000000000D+00
 I=    3 X=  -3.150075249663D-01 Y=   2.578713084358D-02 Z=   0.000000000000D+00
 I=    4 X=   3.115044002301D-03 Y=   1.971217427113D-02 Z=   0.000000000000D+00
 I=    5 X=   7.335488258318D-02 Y=   1.065791003981D-01 Z=   0.000000000000D+00
 I=    6 X=  -9.683214316332D-02 Y=  -1.090267819905D-01 Z=   0.000000000000D+00
 I=    7 X=  -7.303598453475D-03 Y=   6.146794058028D-03 Z=   0.000000000000D+00
 Gradient from 2nd-fit:
 I=    1 X=   2.991391006227D-01 Y=  -3.660931629195D-02 Z=   0.000000000000D+00
 I=    2 X=   4.352438173798D-02 Y=  -1.259514963888D-02 Z=   0.000000000000D+00
 I=    3 X=  -3.150067136495D-01 Y=   2.578521538754D-02 Z=   0.000000000000D+00
 I=    4 X=   3.113991185478D-03 Y=   1.971162223984D-02 Z=   0.000000000000D+00
 I=    5 X=   7.335373673129D-02 Y=   1.065826638072D-01 Z=   0.000000000000D+00
 I=    6 X=  -9.683440451677D-02 Y=  -1.090108062925D-01 Z=   0.000000000000D+00
 I=    7 X=  -7.290092111153D-03 Y=   6.135770788801D-03 Z=   0.000000000000D+00

 Summary information for step      7
 Time (fs)     6.692243
 EKin =       0.0597027; EPot =    -214.7727208; ETot =    -214.7130181 A.U.
 Angular momentum (instantaneous)
   JX = -0.1726308994D-18  JY = -0.3532464771D-19  JZ = -0.6454641912D-09
 Jtot =  0.6454641912D-09 H-BAR;  J (Quantum Number) =  0.0000000000D+00
 Total energy  -2.147130D+02  Delta-E   2.306450D-09 A.U.
 Total angular momentum   6.454642D-10  Delta-A   2.997337D-10 h-bar
 Cartesian coordinates: (bohr)
 I=    1 X=  -3.008354114302D+00 Y=   2.659771762714D+00 Z=   0.000000000000D+00
 I=    2 X=  -3.143818481414D+00 Y=  -1.064206909429D+00 Z=   0.000000000000D+00
 I=    3 X=  -1.320839507773D+00 Y=   2.523462516300D+00 Z=   0.000000000000D+00
 I=    4 X=  -4.380960996923D+00 Y=   4.491192427801D+00 Z=   0.000000000000D+00
 I=    5 X=   1.903052079837D+00 Y=  -6.382870646262D-01 Z=   0.000000000000D+00
 I=    6 X=   3.334302339679D+00 Y=   8.795447266952D-01 Z=   0.000000000000D+00
 I=    7 X=  -2.134039590495D+00 Y=  -2.606331378633D+00 Z=   0.000000000000D+00
 MW cartesian velocity: (sqrt(amu)*bohr/sec)
 I=    1 X=   1.942946473839D+13 Y=  -4.771567421675D+13 Z=  -5.313588273921D+02
 I=    2 X=   7.524328880569D+13 Y=  -2.037846454179D+14 Z=   3.799219095342D+02
 I=    3 X=  -2.718409061620D+13 Y=   1.694772593337D+14 Z=   7.192751807355D+02
 I=    4 X=  -1.400656180832D+13 Y=  -7.726430315125D+13 Z=   5.011562648898D+02
 I=    5 X=   9.482921510803D+13 Y=   6.462917292643D+13 Z=  -6.200199376098D+02
 I=    6 X=  -2.947265372276D+13 Y=  -5.074005887031D+13 Z=   3.616845064667D+02
 I=    7 X=  -7.733210586504D+13 Y=   6.235371794334D+13 Z=   2.144752145691D+02
 Next step-size   0.4000000000D+00 sqrt(amu)*bohr
 Do projection in prediction step
 Use Bulirsch-Stoer Integration Method First
 Energy from last cycle -0.2147130181D+03 A.U.
 Energy from this cycle -0.2147130181D+03 A.U.
 Predict stepsize   0.4000000000D+00 sqrt(amu)*bohr
 Time increment   0.1181954711D+01 femtosec

 Predicted information for step      8
 Time (fs)     7.874197
 EKin =       0.0775406; EPot =    -214.7905587; ETot =    -214.7130181 A.U.
 Angular momentum (instantaneous)
   JX = -0.1742629496D-18  JY = -0.5022499488D-19  JZ = -0.6756686178D-09
 Jtot =  0.6756686178D-09 H-BAR;  J (Quantum Number) =  0.0000000000D+00
 Total energy  -2.147130D+02  Delta-E  -1.455192D-11 A.U.
 Total angular momentum   6.756686D-10  Delta-A   3.020443D-11 h-bar
 Cartesian coordinates: (bohr)
 I=    1 X=  -3.017930439668D+00 Y=   2.644064024313D+00 Z=   0.000000000000D+00
 I=    2 X=  -3.099076750854D+00 Y=  -1.275978939893D+00 Z=   0.000000000000D+00
 I=    3 X=  -1.160102294843D+00 Y=   2.714039725454D+00 Z=   0.000000000000D+00
 I=    4 X=  -4.401887103515D+00 Y=   4.389567950835D+00 Z=   0.000000000000D+00
 I=    5 X=   1.930454512709D+00 Y=  -6.230820201215D-01 Z=   0.000000000000D+00
 I=    6 X=   3.330260537446D+00 Y=   8.697559505285D-01 Z=   0.000000000000D+00
 I=    7 X=  -2.155593265558D+00 Y=  -2.589399637344D+00 Z=   0.000000000000D+00
 MW cartesian velocity: (sqrt(amu)*bohr/sec)
 I=    1 X=  -6.307709914781D+13 Y=  -4.363119646012D+13 Z=   3.569441228226D+03
 I=    2 X=  -1.100684768320D+13 Y=  -1.408560711097D+14 Z=  -2.166123253929D+02
 I=    3 X=   2.690548838665D+14 Y=   1.629563836143D+14 Z=  -4.961161797480D+03
 I=    4 X=  -2.384170900838D+13 Y=  -9.316026358332D+13 Z=  -5.384963153858D+03
 I=    5 X=   6.347197879278D+13 Y=   2.190327641823D+13 Z=  -3.340165082860D+02
 I=    6 X=   4.135954675441D+12 Y=  -1.349352186421D+13 Z=   2.975622723513D+02
 I=    7 X=  -6.557139965067D+13 Y=   4.855703435032D+13 Z=  -3.181787334760D+02
 TRJ-TRJ-TRJ-TRJ-TRJ-TRJ-TRJ-TRJ-TRJ-TRJ-TRJ-TRJ-TRJ-TRJ-TRJ-TRJ-TRJ-TRJ
 
                          Input orientation:                          
 ---------------------------------------------------------------------
 Center     Atomic      Atomic             Coordinates (Angstroms)
 Number     Number       Type             X           Y           Z
 ---------------------------------------------------------------------
      1          5           0       -1.597020    1.399178    0.000000
      2          1           0       -1.639961   -0.675219    0.000000
      3          1           0       -0.613900    1.436208    0.000000
      4          1           0       -2.329378    2.322859    0.000000
      5          6           0        1.021553   -0.329721    0.000000
      6          8           0        1.762298    0.460255    0.000000
      7          8           0       -1.140691   -1.370251    0.000000
 ---------------------------------------------------------------------
                    Distance matrix (angstroms):
                    1          2          3          4          5
     1  B    0.000000
     2  H    2.074842   0.000000
     3  H    0.983817   2.347536   0.000000
     4  H    1.178785   3.076324   1.931066   0.000000
     5  C    3.137836   2.683845   2.406908   4.273748   0.000000
     6  O    3.488065   3.586735   2.568813   4.495677   1.082943
     7  O    2.806773   0.855769   2.855472   3.879696   2.399583
                    6          7
     6  O    0.000000
     7  O    3.431923   0.000000
 Symmetry turned off by external request.
 Stoichiometry    CH3BO2
 Framework group  CS[SG(CH3BO2)]
 Deg. of freedom    11
 Full point group                 CS      NOp   2
 Rotational constants (GHZ):      7.9025756      4.2132200      2.7480894
 Standard basis: 6-31G (6D, 7F)
 Integral buffers will be    262144 words long.
 Raffenetti 2 integral format.
 Two-electron integral symmetry is turned off.
    42 basis functions,   100 primitive gaussians,    42 cartesian basis functions
    15 alpha electrons       15 beta electrons
       nuclear repulsion energy        83.9943669569 Hartrees.
 NAtoms=    7 NActive=    7 NUniq=    7 SFac= 7.50D-01 NAtFMM=   80 NAOKFM=F Big=F
 One-electron integrals computed using PRISM.
 NBasis=    42 RedAO= T  NBF=    42
 NBsUse=    42 1.00D-06 NBFU=    42
 Initial guess read from the read-write file.
 B after Tr=     0.000000    0.000000    0.000000
         Rot=    1.000000    0.000000    0.000000    0.000000 Ang=   0.00 deg.
 Harris functional with IExCor=  402 diagonalized for initial guess.
 ExpMin= 1.27D-01 ExpMax= 5.48D+03 ExpMxC= 8.25D+02 IAcc=1 IRadAn=         1 AccDes= 0.00D+00
 HarFok:  IExCor=  402 AccDes= 0.00D+00 IRadAn=         1 IDoV= 1
 ScaDFX=  1.000000  1.000000  1.000000  1.000000
 FoFCou: FMM=F IPFlag=           0 FMFlag=      100000 FMFlg1=           0
         NFxFlg=           0 DoJE=T BraDBF=F KetDBF=T FulRan=T
         Omega=  0.000000  0.000000  1.000000  0.000000  0.000000 ICntrl=     500 IOpCl=  0
         NMat0=    1 NMatS0=    1 NMatT0=    0 NMatD0=    1 NMtDS0=    0 NMtDT0=    0
         I1Cent=           4 NGrid=           0.
 Symmetry not used in FoFCou.
 Requested convergence on RMS density matrix=1.00D-08 within 128 cycles.
 Requested convergence on MAX density matrix=1.00D-06.
 Requested convergence on             energy=1.00D-06.
 No special actions if energy rises.
 Keep R1 ints in memory in canonical form, NReq=1345008.
 Integral accuracy reduced to 1.0D-05 until final iterations.
 Initial convergence to 1.0D-05 achieved.  Increase integral accuracy.
 SCF Done:  E(RB3LYP) =  -214.785956798     A.U. after   18 cycles
             Convg  =    0.7925D-09             -V/T =  2.0006
 Range of M.O.s used for correlation:     1    42
 NBasis=    42 NAE=    15 NBE=    15 NFC=     0 NFV=     0
 NROrb=     42 NOA=    15 NOB=    15 NVA=    27 NVB=    27

 **** Warning!!: The smallest alpha delta epsilon is  0.56099850D-01

 Symmetrizing basis deriv contribution to polar:
 IMax=3 JMax=2 DiffMx= 0.00D+00
 G2DrvN: will do     8 centers at a time, making    1 passes doing MaxLOS=1.
 Calling FoFCou, ICntrl=  3107 FMM=F I1Cent=   0 AccDes= 0.00D+00.
 FoFDir/FoFCou used for L=0 through L=1.
 End of G2Drv Frequency-dependent properties file   721 does not exist.
 End of G2Drv Frequency-dependent properties file   722 does not exist.
          IDoAtm=1111111
          Differentiating once with respect to electric field.
                with respect to dipole field.
          Differentiating once with respect to nuclear coordinates.
          Keep R1 ints in memory in canonical form, NReq=1209516.
          There are    24 degrees of freedom in the 1st order CPHF.  IDoFFX=5.
     21 vectors produced by pass  0 Test12= 1.69D-15 4.17D-09 XBig12= 1.19D+03 3.32D+01.
 AX will form    21 AO Fock derivatives at one time.
     21 vectors produced by pass  1 Test12= 1.69D-15 4.17D-09 XBig12= 8.02D+01 3.24D+00.
     21 vectors produced by pass  2 Test12= 1.69D-15 4.17D-09 XBig12= 9.16D-01 2.58D-01.
     21 vectors produced by pass  3 Test12= 1.69D-15 4.17D-09 XBig12= 1.13D-03 1.26D-02.
     21 vectors produced by pass  4 Test12= 1.69D-15 4.17D-09 XBig12= 6.98D-07 2.24D-04.
     10 vectors produced by pass  5 Test12= 1.69D-15 4.17D-09 XBig12= 2.52D-10 3.02D-06.
      3 vectors produced by pass  6 Test12= 1.69D-15 4.17D-09 XBig12= 1.21D-13 7.41D-08.
 Inverted reduced A of dimension   118 with in-core refinement.
 Isotropic polarizability for W=    0.000000       42.76 Bohr**3.
 End of Minotr Frequency-dependent properties file   721 does not exist.
 End of Minotr Frequency-dependent properties file   722 does not exist.
 Calling FoFJK, ICntrl=    100127 FMM=F ISym2X=0 I1Cent= 0 IOpClX= 0 NMat=1 NMatS=1 NMatT=0.
 -------------------------------------------------------------------
 Center     Atomic                   Forces (Hartrees/Bohr)
 Number     Number              X              Y              Z
 -------------------------------------------------------------------
      1        5          -0.141774829   -0.000968050    0.000000000
      2        1          -0.146606440    0.140332747    0.000000000
      3        1           0.169625344   -0.000005869    0.000000000
      4        1          -0.016324457   -0.007762949    0.000000000
      5        6          -0.119394840   -0.157291434    0.000000000
      6        8           0.142704831    0.158032142    0.000000000
      7        8           0.111770391   -0.132336586    0.000000000
 -------------------------------------------------------------------
 Cartesian Forces:  Max     0.169625344 RMS     0.098736643
 TRJ-TRJ-TRJ-TRJ-TRJ-TRJ-TRJ-TRJ-TRJ-TRJ-TRJ-TRJ-TRJ-TRJ-TRJ-TRJ-TRJ-TRJ
 Trajectory Number     1    Step Number     8

 Eigenvalues of Mass-weighted Force Constants in hartree/(bohr**2*amu):
    -0.15916237D+00    -0.11846609D+00    -0.90223695D-01    -0.67155638D-01
    -0.16218664D-01    -0.15634459D-01    -0.19599825D-02     0.21465966D-02
     0.34942804D-02     0.88083226D-02     0.21458789D-01     0.26353418D+00
     0.29216796D+00     0.77733357D+00     0.11518712D+01     0.00000000D+00
     0.00000000D+00     0.00000000D+00     0.00000000D+00     0.00000000D+00
     0.00000000D+00
 Do projection in correction step
 Using fifth order polynomial potential fitting
 Use Bulirsch-Stoer Integration Method First
 The MW distances (sqrt(amu)*bohr) between:
   1st base point and 2nd base point   0.3880537691D+00
   1st base point and start point      0.5124944421D-02
   2nd base point and start point      0.3873358135D+00
   1st base point and end point        0.3834247178D+00
   2nd base point and end point        0.6360857426D-02
   start point and end point           0.3826772538D+00
 Energy from last cycle -0.2147130181D+03 A.U.
 Energy from this cycle -0.2147130181D+03 A.U.
 Energy difference (2nd-5th)  0.1258337079D-07 A.U.
 Correct distance  0.6360857426D-02 sqrt(amu)*Bohr
 Gradient from poly-fit:
 I=    1 X=   1.426060979576D-01 Y=   9.734103310968D-04 Z=   0.000000000000D+00
 I=    2 X=   1.424386413742D-01 Y=  -1.349079607110D-01 Z=   0.000000000000D+00
 I=    3 X=  -1.704246128621D-01 Y=   5.204658278681D-05 Z=   0.000000000000D+00
 I=    4 X=   1.627629283002D-02 Y=   7.781907066581D-03 Z=   0.000000000000D+00
 I=    5 X=   1.192436755655D-01 Y=   1.571338510792D-01 Z=   0.000000000000D+00
 I=    6 X=  -1.425750103366D-01 Y=  -1.578967756695D-01 Z=   0.000000000000D+00
 I=    7 X=  -1.075650845285D-01 Y=   1.268635213209D-01 Z=   0.000000000000D+00
 Gradient from 2nd-fit:
 I=    1 X=   1.426273249352D-01 Y=   9.987267023282D-04 Z=   0.000000000000D+00
 I=    2 X=   1.424366213176D-01 Y=  -1.349012957064D-01 Z=   0.000000000000D+00
 I=    3 X=  -1.704261250173D-01 Y=   4.887040965529D-05 Z=   0.000000000000D+00
 I=    4 X=   1.627961903259D-02 Y=   7.786896814735D-03 Z=   0.000000000000D+00
 I=    5 X=   1.192320940085D-01 Y=   1.571149673228D-01 Z=   0.000000000000D+00
 I=    6 X=  -1.425645831131D-01 Y=  -1.579284932417D-01 Z=   0.000000000000D+00
 I=    7 X=  -1.075849511635D-01 Y=   1.268803276986D-01 Z=   0.000000000000D+00

 Summary information for step      8
 Time (fs)     7.874197
 EKin =       0.0740020; EPot =    -214.7870201; ETot =    -214.7130181 A.U.
 Angular momentum (instantaneous)
   JX = -0.2294997992D-18  JY = -0.1864118728D-18  JZ = -0.1191444694D-08
 Jtot =  0.1191444694D-08 H-BAR;  J (Quantum Number) =  0.0000000000D+00
 Total energy  -2.147130D+02  Delta-E   3.853870D-09 A.U.
 Total angular momentum   1.191445D-09  Delta-A   5.459805D-10 h-bar
 Cartesian coordinates: (bohr)
 I=    1 X=  -3.017838670298D+00 Y=   2.644171824080D+00 Z=   0.000000000000D+00
 I=    2 X=  -3.102662562539D+00 Y=  -1.271314832272D+00 Z=   0.000000000000D+00
 I=    3 X=  -1.161111723699D+00 Y=   2.712686220111D+00 Z=   0.000000000000D+00
 I=    4 X=  -4.401946390947D+00 Y=   4.389655381196D+00 Z=   0.000000000000D+00
 I=    5 X=   1.930403975299D+00 Y=  -6.231221192363D-01 Z=   0.000000000000D+00
 I=    6 X=   3.330283640100D+00 Y=   8.697965487361D-01 Z=   0.000000000000D+00
 I=    7 X=  -2.155348340415D+00 Y=  -2.589698457220D+00 Z=   0.000000000000D+00
 MW cartesian velocity: (sqrt(amu)*bohr/sec)
 I=    1 X=  -6.315893722385D+13 Y=  -4.212416077536D+13 Z=   3.110094327180D+02
 I=    2 X=  -2.420778645465D+13 Y=  -1.244646075934D+14 Z=   1.008151648219D+02
 I=    3 X=   2.692977909321D+14 Y=   1.572377570106D+14 Z=  -2.648607398800D+02
 I=    4 X=  -2.409726952411D+13 Y=  -9.301810234929D+13 Z=  -7.796620509721D+02
 I=    5 X=   6.303031425212D+13 Y=   2.153392760396D+13 Z=  -7.657377017688D+02
 I=    6 X=   4.417446581977D+12 Y=  -1.295091343160D+13 Z=   4.419788440041D+02
 I=    7 X=  -6.208561739268D+13 Y=   4.436930826784D+13 Z=   2.001352371229D+02
 Next step-size   0.4000000000D+00 sqrt(amu)*bohr
 Do projection in prediction step
 Use Bulirsch-Stoer Integration Method First
 Energy from last cycle -0.2147130181D+03 A.U.
 Energy from this cycle -0.2147130181D+03 A.U.
 Predict stepsize   0.4000000000D+00 sqrt(amu)*bohr
 Time increment   0.1001851707D+01 femtosec

 Predicted information for step      9
 Time (fs)     8.876049
 EKin =       0.0954923; EPot =    -214.8085103; ETot =    -214.7130181 A.U.
 Angular momentum (instantaneous)
   JX = -0.2277739546D-18  JY = -0.1938890213D-18  JZ = -0.1207388911D-08
 Jtot =  0.1207388911D-08 H-BAR;  J (Quantum Number) =  0.0000000000D+00
 Total energy  -2.147130D+02  Delta-E  -1.784883D-11 A.U.
 Total angular momentum   1.207389D-09  Delta-A   1.594422D-11 h-bar
 Cartesian coordinates: (bohr)
 I=    1 X=  -3.039528344104D+00 Y=   2.631141931869D+00 Z=   0.000000000000D+00
 I=    2 X=  -3.199979875238D+00 Y=  -1.326635766493D+00 Z=   0.000000000000D+00
 I=    3 X=  -8.488618553098D-01 Y=   2.870474638510D+00 Z=   0.000000000000D+00
 I=    4 X=  -4.435574429433D+00 Y=   4.295205743698D+00 Z=   0.000000000000D+00
 I=    5 X=   1.943780028666D+00 Y=  -6.232869951537D-01 Z=   0.000000000000D+00
 I=    6 X=   3.335729080954D+00 Y=   8.713333713825D-01 Z=   0.000000000000D+00
 I=    7 X=  -2.167323833709D+00 Y=  -2.582648301514D+00 Z=   0.000000000000D+00
 MW cartesian velocity: (sqrt(amu)*bohr/sec)
 I=    1 X=  -6.832348285168D+13 Y=  -4.503611982170D+13 Z=   3.896217881937D+02
 I=    2 X=  -1.720965965433D+14 Y=   1.225255824135D+13 Z=  -2.635011960675D+02
 I=    3 X=   3.182102849665D+14 Y=   1.598997214204D+14 Z=  -6.753317563729D+02
 I=    4 X=  -4.519026205805D+13 Y=  -9.429645655116D+13 Z=  -4.649424968651D+02
 I=    5 X=   2.926837960332D+13 Y=  -2.307955861514D+13 Z=  -2.082970792959D+02
 I=    6 X=   3.930365987192D+13 Y=   2.532168135359D+13 Z=   1.280896407785D+02
 I=    7 X=  -3.330445141844D+13 Y=   1.248962059593D+13 Z=   8.145455088212D+01
 TRJ-TRJ-TRJ-TRJ-TRJ-TRJ-TRJ-TRJ-TRJ-TRJ-TRJ-TRJ-TRJ-TRJ-TRJ-TRJ-TRJ-TRJ
 
                          Input orientation:                          
 ---------------------------------------------------------------------
 Center     Atomic      Atomic             Coordinates (Angstroms)
 Number     Number       Type             X           Y           Z
 ---------------------------------------------------------------------
      1          5           0       -1.608449    1.392340    0.000000
      2          1           0       -1.693356   -0.702025    0.000000
      3          1           0       -0.449198    1.518990    0.000000
      4          1           0       -2.347205    2.272925    0.000000
      5          6           0        1.028604   -0.329829    0.000000
      6          8           0        1.765192    0.461090    0.000000
      7          8           0       -1.146898   -1.366679    0.000000
 ---------------------------------------------------------------------
                    Distance matrix (angstroms):
                    1          2          3          4          5
     1  B    0.000000
     2  H    2.096086   0.000000
     3  H    1.166149   2.545749   0.000000
     4  H    1.149430   3.045956   2.042265   0.000000
     5  C    3.149590   2.747289   2.366861   4.262677   0.000000
     6  O    3.499812   3.648889   2.454114   4.493835   1.080793
     7  O    2.797359   0.860454   2.968816   3.832421   2.409952
                    6          7
     6  O    0.000000
     7  O    3.438169   0.000000
 Symmetry turned off by external request.
 Stoichiometry    CH3BO2
 Framework group  CS[SG(CH3BO2)]
 Deg. of freedom    11
 Full point group                 CS      NOp   2
 Rotational constants (GHZ):      7.9463514      4.1747430      2.7368795
 Standard basis: 6-31G (6D, 7F)
 Integral buffers will be    262144 words long.
 Raffenetti 2 integral format.
 Two-electron integral symmetry is turned off.
    42 basis functions,   100 primitive gaussians,    42 cartesian basis functions
    15 alpha electrons       15 beta electrons
       nuclear repulsion energy        83.5409858878 Hartrees.
 NAtoms=    7 NActive=    7 NUniq=    7 SFac= 7.50D-01 NAtFMM=   80 NAOKFM=F Big=F
 One-electron integrals computed using PRISM.
 NBasis=    42 RedAO= T  NBF=    42
 NBsUse=    42 1.00D-06 NBFU=    42
 Initial guess read from the read-write file.
 B after Tr=     0.000000    0.000000    0.000000
         Rot=    1.000000    0.000000    0.000000    0.000000 Ang=   0.00 deg.
 Harris functional with IExCor=  402 diagonalized for initial guess.
 ExpMin= 1.27D-01 ExpMax= 5.48D+03 ExpMxC= 8.25D+02 IAcc=1 IRadAn=         1 AccDes= 0.00D+00
 HarFok:  IExCor=  402 AccDes= 0.00D+00 IRadAn=         1 IDoV= 1
 ScaDFX=  1.000000  1.000000  1.000000  1.000000
 FoFCou: FMM=F IPFlag=           0 FMFlag=      100000 FMFlg1=           0
         NFxFlg=           0 DoJE=T BraDBF=F KetDBF=T FulRan=T
         Omega=  0.000000  0.000000  1.000000  0.000000  0.000000 ICntrl=     500 IOpCl=  0
         NMat0=    1 NMatS0=    1 NMatT0=    0 NMatD0=    1 NMtDS0=    0 NMtDT0=    0
         I1Cent=           4 NGrid=           0.
 Symmetry not used in FoFCou.
 Requested convergence on RMS density matrix=1.00D-08 within 128 cycles.
 Requested convergence on MAX density matrix=1.00D-06.
 Requested convergence on             energy=1.00D-06.
 No special actions if energy rises.
 Keep R1 ints in memory in canonical form, NReq=1345008.
 Integral accuracy reduced to 1.0D-05 until final iterations.
 Initial convergence to 1.0D-05 achieved.  Increase integral accuracy.
 SCF Done:  E(RB3LYP) =  -214.817163971     A.U. after   15 cycles
             Convg  =    0.4940D-08             -V/T =  2.0018
 Range of M.O.s used for correlation:     1    42
 NBasis=    42 NAE=    15 NBE=    15 NFC=     0 NFV=     0
 NROrb=     42 NOA=    15 NOB=    15 NVA=    27 NVB=    27

 **** Warning!!: The smallest alpha delta epsilon is  0.62108694D-01

 Symmetrizing basis deriv contribution to polar:
 IMax=3 JMax=2 DiffMx= 0.00D+00
 G2DrvN: will do     8 centers at a time, making    1 passes doing MaxLOS=1.
 Calling FoFCou, ICntrl=  3107 FMM=F I1Cent=   0 AccDes= 0.00D+00.
 FoFDir/FoFCou used for L=0 through L=1.
 End of G2Drv Frequency-dependent properties file   721 does not exist.
 End of G2Drv Frequency-dependent properties file   722 does not exist.
          IDoAtm=1111111
          Differentiating once with respect to electric field.
                with respect to dipole field.
          Differentiating once with respect to nuclear coordinates.
          Keep R1 ints in memory in canonical form, NReq=1209516.
          There are    24 degrees of freedom in the 1st order CPHF.  IDoFFX=5.
     21 vectors produced by pass  0 Test12= 1.69D-15 4.17D-09 XBig12= 9.69D+02 2.98D+01.
 AX will form    21 AO Fock derivatives at one time.
     21 vectors produced by pass  1 Test12= 1.69D-15 4.17D-09 XBig12= 8.13D+01 3.19D+00.
     21 vectors produced by pass  2 Test12= 1.69D-15 4.17D-09 XBig12= 1.02D+00 2.66D-01.
     21 vectors produced by pass  3 Test12= 1.69D-15 4.17D-09 XBig12= 1.26D-03 9.32D-03.
     21 vectors produced by pass  4 Test12= 1.69D-15 4.17D-09 XBig12= 5.83D-07 1.99D-04.
     11 vectors produced by pass  5 Test12= 1.69D-15 4.17D-09 XBig12= 2.09D-10 3.09D-06.
      3 vectors produced by pass  6 Test12= 1.69D-15 4.17D-09 XBig12= 9.96D-14 7.18D-08.
 Inverted reduced A of dimension   119 with in-core refinement.
 Isotropic polarizability for W=    0.000000       42.48 Bohr**3.
 End of Minotr Frequency-dependent properties file   721 does not exist.
 End of Minotr Frequency-dependent properties file   722 does not exist.
 Calling FoFJK, ICntrl=    100127 FMM=F ISym2X=0 I1Cent= 0 IOpClX= 0 NMat=1 NMatS=1 NMatT=0.
 -------------------------------------------------------------------
 Center     Atomic                   Forces (Hartrees/Bohr)
 Number     Number              X              Y              Z
 -------------------------------------------------------------------
      1        5           0.031112558   -0.011665500    0.000000000
      2        1          -0.147212665    0.123273968    0.000000000
      3        1           0.007327283   -0.003880414    0.000000000
      4        1          -0.028485693    0.004981291    0.000000000
      5        6          -0.123512698   -0.164541072    0.000000000
      6        8           0.148026721    0.163677344    0.000000000
      7        8           0.112744493   -0.111845616    0.000000000
 -------------------------------------------------------------------
 Cartesian Forces:  Max     0.164541072 RMS     0.085948270
 TRJ-TRJ-TRJ-TRJ-TRJ-TRJ-TRJ-TRJ-TRJ-TRJ-TRJ-TRJ-TRJ-TRJ-TRJ-TRJ-TRJ-TRJ
 Trajectory Number     1    Step Number     9

 Eigenvalues of Mass-weighted Force Constants in hartree/(bohr**2*amu):
    -0.14629479D+00    -0.11176418D+00    -0.16594463D-01    -0.16186619D-01
    -0.11905511D-01    -0.60401068D-02     0.10489698D-02     0.26083044D-02
     0.37478421D-02     0.13390965D-01     0.35957503D-01     0.26740590D+00
     0.30572722D+00     0.35158296D+00     0.11198386D+01     0.00000000D+00
     0.00000000D+00     0.00000000D+00     0.00000000D+00     0.00000000D+00
     0.00000000D+00
 Do projection in correction step
 Using fifth order polynomial potential fitting
 Use Bulirsch-Stoer Integration Method First
 The MW distances (sqrt(amu)*bohr) between:
   1st base point and 2nd base point   0.3972534324D+00
   1st base point and start point      0.6360857426D-02
   2nd base point and start point      0.3986363947D+00
   1st base point and end point        0.4022090377D+00
   2nd base point and end point        0.6159544611D-02
   start point and end point           0.4035943347D+00
 Energy from last cycle -0.2147130181D+03 A.U.
 Energy from this cycle -0.2147130181D+03 A.U.
 Energy difference (2nd-5th)  0.9629587794D-08 A.U.
 Correct distance  0.6159544611D-02 sqrt(amu)*Bohr
 Gradient from poly-fit:
 I=    1 X=  -3.298470644806D-02 Y=   1.166482119882D-02 Z=   0.000000000000D+00
 I=    2 X=   1.474317548386D-01 Y=  -1.234781745006D-01 Z=   0.000000000000D+00
 I=    3 X=  -5.483591169982D-03 Y=   3.968987247387D-03 Z=   0.000000000000D+00
 I=    4 X=   2.854332012146D-02 Y=  -5.135294823700D-03 Z=   0.000000000000D+00
 I=    5 X=   1.235318364992D-01 Y=   1.645729749773D-01 Z=   0.000000000000D+00
 I=    6 X=  -1.480559105683D-01 Y=  -1.636605514731D-01 Z=   0.000000000000D+00
 I=    7 X=  -1.129827032729D-01 Y=   1.120672373739D-01 Z=   0.000000000000D+00
 Gradient from 2nd-fit:
 I=    1 X=  -3.299320524503D-02 Y=   1.165691279441D-02 Z=   0.000000000000D+00
 I=    2 X=   1.474304570028D-01 Y=  -1.234794880899D-01 Z=   0.000000000000D+00
 I=    3 X=  -5.479497994814D-03 Y=   3.971164839099D-03 Z=   0.000000000000D+00
 I=    4 X=   2.854206410874D-02 Y=  -5.137491095490D-03 Z=   0.000000000000D+00
 I=    5 X=   1.235355192824D-01 Y=   1.645769906737D-01 Z=   0.000000000000D+00
 I=    6 X=  -1.480570286103D-01 Y=  -1.636509064726D-01 Z=   0.000000000000D+00
 I=    7 X=  -1.129783085438D-01 Y=   1.120628173507D-01 Z=   0.000000000000D+00

 Summary information for step      9
 Time (fs)     8.876049
 EKin =       0.1041266; EPot =    -214.8171447; ETot =    -214.7130181 A.U.
 Angular momentum (instantaneous)
   JX = -0.1152077210D-18  JY = -0.1037016647D-18  JZ = -0.1651604483D-08
 Jtot =  0.1651604483D-08 H-BAR;  J (Quantum Number) =  0.0000000000D+00
 Total energy  -2.147130D+02  Delta-E   1.103655D-08 A.U.
 Total angular momentum   1.651604D-09  Delta-A   4.601598D-10 h-bar
 Cartesian coordinates: (bohr)
 I=    1 X=  -3.040057620599D+00 Y=   2.631169016248D+00 Z=   0.000000000000D+00
 I=    2 X=  -3.200127340276D+00 Y=  -1.327104996103D+00 Z=   0.000000000000D+00
 I=    3 X=  -8.430235196387D-01 Y=   2.870064604987D+00 Z=   0.000000000000D+00
 I=    4 X=  -4.435663978812D+00 Y=   4.295016813984D+00 Z=   0.000000000000D+00
 I=    5 X=   1.943810635250D+00 Y=  -6.232807597316D-01 Z=   0.000000000000D+00
 I=    6 X=   3.335739109491D+00 Y=   8.713488294454D-01 Z=   0.000000000000D+00
 I=    7 X=  -2.167345457450D+00 Y=  -2.582619773957D+00 Z=   0.000000000000D+00
 MW cartesian velocity: (sqrt(amu)*bohr/sec)
 I=    1 X=  -7.568636813167D+13 Y=  -4.447046285649D+13 Z=   4.026154466620D+02
 I=    2 X=  -1.719829148012D+14 Y=   1.071410901594D+13 Z=  -3.568723377507D+02
 I=    3 X=   3.423260682568D+14 Y=   1.574065350341D+14 Z=  -2.697055242308D+02
 I=    4 X=  -4.540088124215D+13 Y=  -9.459906033314D+13 Z=  -8.127550659030D+02
 I=    5 X=   2.947962927128D+13 Y=  -2.297076335884D+13 Z=  -6.619087985599D+02
 I=    6 X=   3.935309178202D+13 Y=   2.557118013941D+13 Z=   3.587400576830D+02
 I=    7 X=  -3.345744296323D+13 Y=   1.276456042250D+13 Z=   2.418513087392D+02
 Next step-size   0.4000000000D+00 sqrt(amu)*bohr
 Do projection in prediction step
 Use Bulirsch-Stoer Integration Method First
 Energy from last cycle -0.2147130181D+03 A.U.
 Energy from this cycle -0.2147130181D+03 A.U.
 Predict stepsize   0.4000000000D+00 sqrt(amu)*bohr
 Time increment   0.8774699016D+00 femtosec

 Predicted information for step     10
 Time (fs)     9.753519
 EKin =       0.1159404; EPot =    -214.8289584; ETot =    -214.7130181 A.U.
 Angular momentum (instantaneous)
   JX = -0.1170499844D-18  JY = -0.1059843906D-18  JZ = -0.1656995508D-08
 Jtot =  0.1656995508D-08 H-BAR;  J (Quantum Number) =  0.0000000000D+00
 Total energy  -2.147130D+02  Delta-E  -5.883294D-12 A.U.
 Total angular momentum   1.656996D-09  Delta-A   5.391025D-12 h-bar
 Cartesian coordinates: (bohr)
 I=    1 X=  -3.057868051969D+00 Y=   2.618979976253D+00 Z=   0.000000000000D+00
 I=    2 X=  -3.393382361910D+00 Y=  -1.286781416464D+00 Z=   0.000000000000D+00
 I=    3 X=  -5.532618198847D-01 Y=   3.005401373284D+00 Z=   0.000000000000D+00
 I=    4 X=  -4.486525116599D+00 Y=   4.215249489976D+00 Z=   0.000000000000D+00
 I=    5 X=   1.947758413482D+00 Y=  -6.338753884019D-01 Z=   0.000000000000D+00
 I=    6 X=   3.347581470105D+00 Y=   8.804998477895D-01 Z=   0.000000000000D+00
 I=    7 X=  -2.172766751016D+00 Y=  -2.581474706327D+00 Z=   0.000000000000D+00
 MW cartesian velocity: (sqrt(amu)*bohr/sec)
 I=    1 X=  -5.486167158255D+13 Y=  -4.782308568441D+13 Z=   5.034952781649D+01
 I=    2 X=  -2.565872785219D+14 Y=   6.357665695200D+13 Z=   7.525017004600D+02
 I=    3 X=   3.079243501257D+14 Y=   1.513650444053D+14 Z=  -6.487474768049D+01
 I=    4 X=  -7.188435120806D+13 Y=  -8.687446750220D+13 Z=  -2.900426508618D+02
 I=    5 X=   2.729110976003D+12 Y=  -5.973773426909D+13 Z=  -3.579849857303D+02
 I=    6 X=   6.777598131742D+13 Y=   5.686686028942D+13 Z=   2.228491602235D+02
 I=    7 X=  -1.946677303266D+13 Y=   2.404700682758D+12 Z=  -5.434777233635D+01
 TRJ-TRJ-TRJ-TRJ-TRJ-TRJ-TRJ-TRJ-TRJ-TRJ-TRJ-TRJ-TRJ-TRJ-TRJ-TRJ-TRJ-TRJ
 
                          Input orientation:                          
 ---------------------------------------------------------------------
 Center     Atomic      Atomic             Coordinates (Angstroms)
 Number     Number       Type             X           Y           Z
 ---------------------------------------------------------------------
      1          5           0       -1.618154    1.385905    0.000000
      2          1           0       -1.795701   -0.680935    0.000000
      3          1           0       -0.292774    1.590390    0.000000
      4          1           0       -2.374167    2.230614    0.000000
      5          6           0        1.030709   -0.335432    0.000000
      6          8           0        1.771464    0.465940    0.000000
      7          8           0       -1.149779   -1.366058    0.000000
 ---------------------------------------------------------------------
                    Distance matrix (angstroms):
                    1          2          3          4          5
     1  B    0.000000
     2  H    2.074452   0.000000
     3  H    1.341062   2.723547   0.000000
     4  H    1.133618   2.968458   2.177633   0.000000
     5  C    3.159031   2.847449   2.336750   4.263540   0.000000
     6  O    3.512242   3.746997   2.350630   4.505588   1.091291
     7  O    2.791536   0.941598   3.078155   3.799365   2.411787
                    6          7
     6  O    0.000000
     7  O    3.448170   0.000000
 Symmetry turned off by external request.
 Stoichiometry    CH3BO2
 Framework group  CS[SG(CH3BO2)]
 Deg. of freedom    11
 Full point group                 CS      NOp   2
 Rotational constants (GHZ):      7.9668264      4.1308264      2.7203275
 Standard basis: 6-31G (6D, 7F)
 Integral buffers will be    262144 words long.
 Raffenetti 2 integral format.
 Two-electron integral symmetry is turned off.
    42 basis functions,   100 primitive gaussians,    42 cartesian basis functions
    15 alpha electrons       15 beta electrons
       nuclear repulsion energy        82.5363984426 Hartrees.
 NAtoms=    7 NActive=    7 NUniq=    7 SFac= 7.50D-01 NAtFMM=   80 NAOKFM=F Big=F
 One-electron integrals computed using PRISM.
 NBasis=    42 RedAO= T  NBF=    42
 NBsUse=    42 1.00D-06 NBFU=    42
 Initial guess read from the read-write file.
 B after Tr=     0.000000    0.000000    0.000000
         Rot=    1.000000    0.000000    0.000000    0.000000 Ang=   0.00 deg.
 Harris functional with IExCor=  402 diagonalized for initial guess.
 ExpMin= 1.27D-01 ExpMax= 5.48D+03 ExpMxC= 8.25D+02 IAcc=1 IRadAn=         1 AccDes= 0.00D+00
 HarFok:  IExCor=  402 AccDes= 0.00D+00 IRadAn=         1 IDoV= 1
 ScaDFX=  1.000000  1.000000  1.000000  1.000000
 FoFCou: FMM=F IPFlag=           0 FMFlag=      100000 FMFlg1=           0
         NFxFlg=           0 DoJE=T BraDBF=F KetDBF=T FulRan=T
         Omega=  0.000000  0.000000  1.000000  0.000000  0.000000 ICntrl=     500 IOpCl=  0
         NMat0=    1 NMatS0=    1 NMatT0=    0 NMatD0=    1 NMtDS0=    0 NMtDT0=    0
         I1Cent=           4 NGrid=           0.
 Symmetry not used in FoFCou.
 Requested convergence on RMS density matrix=1.00D-08 within 128 cycles.
 Requested convergence on MAX density matrix=1.00D-06.
 Requested convergence on             energy=1.00D-06.
 No special actions if energy rises.
 Keep R1 ints in memory in canonical form, NReq=1345008.
 Integral accuracy reduced to 1.0D-05 until final iterations.
 Initial convergence to 1.0D-05 achieved.  Increase integral accuracy.
 SCF Done:  E(RB3LYP) =  -214.833936805     A.U. after   15 cycles
             Convg  =    0.9041D-08             -V/T =  2.0036
 Range of M.O.s used for correlation:     1    42
 NBasis=    42 NAE=    15 NBE=    15 NFC=     0 NFV=     0
 NROrb=     42 NOA=    15 NOB=    15 NVA=    27 NVB=    27

 **** Warning!!: The smallest alpha delta epsilon is  0.67688935D-01

 Symmetrizing basis deriv contribution to polar:
 IMax=3 JMax=2 DiffMx= 0.00D+00
 G2DrvN: will do     8 centers at a time, making    1 passes doing MaxLOS=1.
 Calling FoFCou, ICntrl=  3107 FMM=F I1Cent=   0 AccDes= 0.00D+00.
 FoFDir/FoFCou used for L=0 through L=1.
 End of G2Drv Frequency-dependent properties file   721 does not exist.
 End of G2Drv Frequency-dependent properties file   722 does not exist.
          IDoAtm=1111111
          Differentiating once with respect to electric field.
                with respect to dipole field.
          Differentiating once with respect to nuclear coordinates.
          Keep R1 ints in memory in canonical form, NReq=1209516.
          There are    24 degrees of freedom in the 1st order CPHF.  IDoFFX=5.
     21 vectors produced by pass  0 Test12= 1.69D-15 4.17D-09 XBig12= 7.82D+02 2.63D+01.
 AX will form    21 AO Fock derivatives at one time.
     21 vectors produced by pass  1 Test12= 1.69D-15 4.17D-09 XBig12= 8.88D+01 3.20D+00.
     21 vectors produced by pass  2 Test12= 1.69D-15 4.17D-09 XBig12= 1.26D+00 2.70D-01.
     21 vectors produced by pass  3 Test12= 1.69D-15 4.17D-09 XBig12= 1.72D-03 8.22D-03.
     21 vectors produced by pass  4 Test12= 1.69D-15 4.17D-09 XBig12= 1.29D-06 2.89D-04.
     10 vectors produced by pass  5 Test12= 1.69D-15 4.17D-09 XBig12= 5.80D-10 4.57D-06.
      3 vectors produced by pass  6 Test12= 1.69D-15 4.17D-09 XBig12= 2.78D-13 1.30D-07.
 Inverted reduced A of dimension   118 with in-core refinement.
 Isotropic polarizability for W=    0.000000       42.74 Bohr**3.
 End of Minotr Frequency-dependent properties file   721 does not exist.
 End of Minotr Frequency-dependent properties file   722 does not exist.
 Calling FoFJK, ICntrl=    100127 FMM=F ISym2X=0 I1Cent= 0 IOpClX= 0 NMat=1 NMatS=1 NMatT=0.
 -------------------------------------------------------------------
 Center     Atomic                   Forces (Hartrees/Bohr)
 Number     Number              X              Y              Z
 -------------------------------------------------------------------
      1        5           0.098740175   -0.016437493    0.000000000
      2        1          -0.063603810    0.026199132    0.000000000
      3        1          -0.055399668   -0.009840086    0.000000000
      4        1          -0.035158247    0.012520632    0.000000000
      5        6          -0.098073115   -0.140609957    0.000000000
      6        8           0.124487458    0.138481062    0.000000000
      7        8           0.029007208   -0.010313289    0.000000000
 -------------------------------------------------------------------
 Cartesian Forces:  Max     0.140609957 RMS     0.063366613
 TRJ-TRJ-TRJ-TRJ-TRJ-TRJ-TRJ-TRJ-TRJ-TRJ-TRJ-TRJ-TRJ-TRJ-TRJ-TRJ-TRJ-TRJ
 Trajectory Number     1    Step Number    10

 Eigenvalues of Mass-weighted Force Constants in hartree/(bohr**2*amu):
    -0.52556791D-01    -0.34415847D-01    -0.14112279D-01    -0.13677645D-01
    -0.10256335D-01    -0.42434622D-02     0.21050454D-02     0.29048608D-02
     0.38081722D-02     0.31078770D-01     0.48391820D-01     0.12378428D+00
     0.24912487D+00     0.37115375D+00     0.63075250D+00     0.00000000D+00
     0.00000000D+00     0.00000000D+00     0.00000000D+00     0.00000000D+00
     0.00000000D+00
 Do projection in correction step
 Using fifth order polynomial potential fitting
 Use Bulirsch-Stoer Integration Method First
 The MW distances (sqrt(amu)*bohr) between:
   1st base point and 2nd base point   0.4070891504D+00
   1st base point and start point      0.6159544611D-02
   2nd base point and start point      0.4026313130D+00
   1st base point and end point        0.4093327631D+00
   2nd base point and end point        0.2772992878D-02
   start point and end point           0.4048667972D+00
 Energy from last cycle -0.2147130181D+03 A.U.
 Energy from this cycle -0.2147130181D+03 A.U.
 Energy difference (2nd-5th)  0.5289848559D-09 A.U.
 Correct distance  0.2772992878D-02 sqrt(amu)*Bohr
 Gradient from poly-fit:
 I=    1 X=  -9.902061272558D-02 Y=   1.647119094328D-02 Z=   0.000000000000D+00
 I=    2 X=   6.293367609561D-02 Y=  -2.559965772611D-02 Z=   0.000000000000D+00
 I=    3 X=   5.567325026602D-02 Y=   9.844661158950D-03 Z=   0.000000000000D+00
 I=    4 X=   3.517826678509D-02 Y=  -1.257426665466D-02 Z=   0.000000000000D+00
 I=    5 X=   9.804212684991D-02 Y=   1.405833638086D-01 Z=   0.000000000000D+00
 I=    6 X=  -1.244653796421D-01 Y=  -1.384350590858D-01 Z=   0.000000000000D+00
 I=    7 X=  -2.834132762890D-02 Y=   9.709767555750D-03 Z=   0.000000000000D+00
 Gradient from 2nd-fit:
 I=    1 X=  -9.901841705301D-02 Y=   1.647393017713D-02 Z=   0.000000000000D+00
 I=    2 X=   6.293322424069D-02 Y=  -2.559929087721D-02 Z=   0.000000000000D+00
 I=    3 X=   5.567403661799D-02 Y=   9.844947720558D-03 Z=   0.000000000000D+00
 I=    4 X=   3.517855198803D-02 Y=  -1.257400853721D-02 Z=   0.000000000000D+00
 I=    5 X=   9.804153911557D-02 Y=   1.405810773289D-01 Z=   0.000000000000D+00
 I=    6 X=  -1.244638038893D-01 Y=  -1.384395309621D-01 Z=   0.000000000000D+00
 I=    7 X=  -2.834513101994D-02 Y=   9.712875149891D-03 Z=   0.000000000000D+00

 Summary information for step     10
 Time (fs)     9.753519
 EKin =       0.1208626; EPot =    -214.8338807; ETot =    -214.7130181 A.U.
 Angular momentum (instantaneous)
   JX = -0.1570763309D-18  JY = -0.1220311932D-18  JZ = -0.2163557276D-08
 Jtot =  0.2163557276D-08 H-BAR;  J (Quantum Number) =  0.0000000000D+00
 Total energy  -2.147130D+02  Delta-E   1.437769D-09 A.U.
 Total angular momentum   2.163557D-09  Delta-A   5.119528D-10 h-bar
 Cartesian coordinates: (bohr)
 I=    1 X=  -3.058065342053D+00 Y=   2.618957448533D+00 Z=   0.000000000000D+00
 I=    2 X=  -3.394053119646D+00 Y=  -1.285424878151D+00 Z=   0.000000000000D+00
 I=    3 X=  -5.510888936325D-01 Y=   3.005578783900D+00 Z=   0.000000000000D+00
 I=    4 X=  -4.486585682414D+00 Y=   4.215160116523D+00 Z=   0.000000000000D+00
 I=    5 X=   1.947761516296D+00 Y=  -6.338843397815D-01 Z=   0.000000000000D+00
 I=    6 X=   3.347594184078D+00 Y=   8.805183393368D-01 Z=   0.000000000000D+00
 I=    7 X=  -2.172736832082D+00 Y=  -2.581561997756D+00 Z=   0.000000000000D+00
 MW cartesian velocity: (sqrt(amu)*bohr/sec)
 I=    1 X=  -5.782271055870D+13 Y=  -4.807926286689D+13 Z=   3.461414615365D+02
 I=    2 X=  -2.598483867532D+14 Y=   7.088430963358D+13 Z=  -3.260256378227D+02
 I=    3 X=   3.174869442917D+14 Y=   1.518552216723D+14 Z=  -7.494153425117D-01
 I=    4 X=  -7.202722564242D+13 Y=  -8.709155562601D+13 Z=  -7.898662853030D+02
 I=    5 X=   2.730995831500D+12 Y=  -5.978977627854D+13 Z=  -5.356095659809D+02
 I=    6 X=   6.789370017978D+13 Y=   5.713933098778D+13 Z=   2.624061598950D+02
 I=    7 X=  -1.867544275443D+13 Y=   4.869529699025D+11 Z=   1.946416891331D+02
 Next step-size   0.4000000000D+00 sqrt(amu)*bohr
 Do projection in prediction step
 Use Bulirsch-Stoer Integration Method First
 Energy from last cycle -0.2147130181D+03 A.U.
 Energy from this cycle -0.2147130181D+03 A.U.
 Predict stepsize   0.4000000000D+00 sqrt(amu)*bohr
 Time increment   0.8570316217D+00 femtosec

 Predicted information for step     11
 Time (fs)    10.610551
 EKin =       0.1114972; EPot =    -214.8245153; ETot =    -214.7130181 A.U.
 Angular momentum (instantaneous)
   JX = -0.1571301563D-18  JY = -0.1220423639D-18  JZ = -0.2163537694D-08
 Jtot =  0.2163537694D-08 H-BAR;  J (Quantum Number) =  0.0000000000D+00
 Total energy  -2.147130D+02  Delta-E  -4.263256D-13 A.U.
 Total angular momentum   2.163538D-09  Delta-A  -1.958148D-14 h-bar
 Cartesian coordinates: (bohr)
 I=    1 X=  -3.069554473878D+00 Y=   2.606007093792D+00 Z=   0.000000000000D+00
 I=    2 X=  -3.627404038538D+00 Y=  -1.226076572120D+00 Z=   0.000000000000D+00
 I=    3 X=  -3.028360262500D-01 Y=   3.131377060122D+00 Z=   0.000000000000D+00
 I=    4 X=  -4.560285490977D+00 Y=   4.145331655373D+00 Z=   0.000000000000D+00
 I=    5 X=   1.946013000907D+00 Y=  -6.523312908493D-01 Z=   0.000000000000D+00
 I=    6 X=   3.364547193754D+00 Y=   8.954435100567D-01 Z=   0.000000000000D+00
 I=    7 X=  -2.176765265121D+00 Y=  -2.580999912820D+00 Z=   0.000000000000D+00
 MW cartesian velocity: (sqrt(amu)*bohr/sec)
 I=    1 X=  -2.989461475405D+13 Y=  -5.217975907613D+13 Z=   3.368878557427D+02
 I=    2 X=  -2.750426108568D+14 Y=   5.641904608456D+13 Z=  -1.239036901490D+02
 I=    3 X=   2.599073677890D+14 Y=   1.423164307578D+14 Z=  -1.683077029746D+02
 I=    4 X=  -1.006246367522D+14 Y=  -7.648095806545D+13 Z=  -7.390609204082D+02
 I=    5 X=  -1.511918579870D+13 Y=  -8.762951620578D+13 Z=  -5.647596651597D+02
 I=    6 X=   8.889782520678D+13 Y=   8.057693513914D+13 Z=   3.248012586093D+02
 I=    7 X=  -2.194282044847D+13 Y=   7.927007067501D+12 Z=   1.437434777507D+02
 TRJ-TRJ-TRJ-TRJ-TRJ-TRJ-TRJ-TRJ-TRJ-TRJ-TRJ-TRJ-TRJ-TRJ-TRJ-TRJ-TRJ-TRJ
 
                          Input orientation:                          
 ---------------------------------------------------------------------
 Center     Atomic      Atomic             Coordinates (Angstroms)
 Number     Number       Type             X           Y           Z
 ---------------------------------------------------------------------
      1          5           0       -1.624338    1.379040    0.000000
      2          1           0       -1.919540   -0.648812    0.000000
      3          1           0       -0.160254    1.657053    0.000000
      4          1           0       -2.413199    2.193615    0.000000
      5          6           0        1.029786   -0.345199    0.000000
      6          8           0        1.780442    0.473848    0.000000
      7          8           0       -1.151895   -1.365806    0.000000
 ---------------------------------------------------------------------
                    Distance matrix (angstroms):
                    1          2          3          4          5
     1  B    0.000000
     2  H    2.049225   0.000000
     3  H    1.490247   2.900362   0.000000
     4  H    1.133947   2.884977   2.315958   0.000000
     5  C    3.165023   2.964912   2.329208   4.277817   0.000000
     6  O    3.523052   3.866552   2.272944   4.532573   1.111001
     7  O    2.785208   1.050409   3.181357   3.776290   2.408603
                    6          7
     6  O    0.000000
     7  O    3.461636   0.000000
 Symmetry turned off by external request.
 Stoichiometry    CH3BO2
 Framework group  CS[SG(CH3BO2)]
 Deg. of freedom    11
 Full point group                 CS      NOp   2
 Rotational constants (GHZ):      7.9771567      4.0824952      2.7004680
 Standard basis: 6-31G (6D, 7F)
 Integral buffers will be    262144 words long.
 Raffenetti 2 integral format.
 Two-electron integral symmetry is turned off.
    42 basis functions,   100 primitive gaussians,    42 cartesian basis functions
    15 alpha electrons       15 beta electrons
       nuclear repulsion energy        81.3599440087 Hartrees.
 NAtoms=    7 NActive=    7 NUniq=    7 SFac= 7.50D-01 NAtFMM=   80 NAOKFM=F Big=F
 One-electron integrals computed using PRISM.
 NBasis=    42 RedAO= T  NBF=    42
 NBsUse=    42 1.00D-06 NBFU=    42
 Initial guess read from the read-write file.
 B after Tr=     0.000000    0.000000    0.000000
         Rot=    1.000000    0.000000    0.000000    0.000000 Ang=   0.00 deg.
 Harris functional with IExCor=  402 diagonalized for initial guess.
 ExpMin= 1.27D-01 ExpMax= 5.48D+03 ExpMxC= 8.25D+02 IAcc=1 IRadAn=         1 AccDes= 0.00D+00
 HarFok:  IExCor=  402 AccDes= 0.00D+00 IRadAn=         1 IDoV= 1
 ScaDFX=  1.000000  1.000000  1.000000  1.000000
 FoFCou: FMM=F IPFlag=           0 FMFlag=      100000 FMFlg1=           0
         NFxFlg=           0 DoJE=T BraDBF=F KetDBF=T FulRan=T
         Omega=  0.000000  0.000000  1.000000  0.000000  0.000000 ICntrl=     500 IOpCl=  0
         NMat0=    1 NMatS0=    1 NMatT0=    0 NMatD0=    1 NMtDS0=    0 NMtDT0=    0
         I1Cent=           4 NGrid=           0.
 Symmetry not used in FoFCou.
 Requested convergence on RMS density matrix=1.00D-08 within 128 cycles.
 Requested convergence on MAX density matrix=1.00D-06.
 Requested convergence on             energy=1.00D-06.
 No special actions if energy rises.
 Keep R1 ints in memory in canonical form, NReq=1345008.
 Integral accuracy reduced to 1.0D-05 until final iterations.
 Initial convergence to 1.0D-05 achieved.  Increase integral accuracy.
 SCF Done:  E(RB3LYP) =  -214.827962446     A.U. after   16 cycles
             Convg  =    0.7576D-08             -V/T =  2.0053
 Range of M.O.s used for correlation:     1    42
 NBasis=    42 NAE=    15 NBE=    15 NFC=     0 NFV=     0
 NROrb=     42 NOA=    15 NOB=    15 NVA=    27 NVB=    27

 **** Warning!!: The smallest alpha delta epsilon is  0.72558658D-01

 Symmetrizing basis deriv contribution to polar:
 IMax=3 JMax=2 DiffMx= 0.00D+00
 G2DrvN: will do     8 centers at a time, making    1 passes doing MaxLOS=1.
 Calling FoFCou, ICntrl=  3107 FMM=F I1Cent=   0 AccDes= 0.00D+00.
 FoFDir/FoFCou used for L=0 through L=1.
 End of G2Drv Frequency-dependent properties file   721 does not exist.
 End of G2Drv Frequency-dependent properties file   722 does not exist.
          IDoAtm=1111111
          Differentiating once with respect to electric field.
                with respect to dipole field.
          Differentiating once with respect to nuclear coordinates.
          Keep R1 ints in memory in canonical form, NReq=1209516.
          There are    24 degrees of freedom in the 1st order CPHF.  IDoFFX=5.
     21 vectors produced by pass  0 Test12= 1.69D-15 4.17D-09 XBig12= 6.33D+02 2.31D+01.
 AX will form    21 AO Fock derivatives at one time.
     21 vectors produced by pass  1 Test12= 1.69D-15 4.17D-09 XBig12= 1.03D+02 3.18D+00.
     21 vectors produced by pass  2 Test12= 1.69D-15 4.17D-09 XBig12= 1.56D+00 3.00D-01.
     21 vectors produced by pass  3 Test12= 1.69D-15 4.17D-09 XBig12= 2.29D-03 1.13D-02.
     21 vectors produced by pass  4 Test12= 1.69D-15 4.17D-09 XBig12= 1.31D-06 3.00D-04.
     11 vectors produced by pass  5 Test12= 1.69D-15 4.17D-09 XBig12= 6.08D-10 6.60D-06.
      3 vectors produced by pass  6 Test12= 1.69D-15 4.17D-09 XBig12= 3.27D-13 1.27D-07.
 Inverted reduced A of dimension   119 with in-core refinement.
 Isotropic polarizability for W=    0.000000       43.30 Bohr**3.
 End of Minotr Frequency-dependent properties file   721 does not exist.
 End of Minotr Frequency-dependent properties file   722 does not exist.
 Calling FoFJK, ICntrl=    100127 FMM=F ISym2X=0 I1Cent= 0 IOpClX= 0 NMat=1 NMatS=1 NMatT=0.
 -------------------------------------------------------------------
 Center     Atomic                   Forces (Hartrees/Bohr)
 Number     Number              X              Y              Z
 -------------------------------------------------------------------
      1        5           0.117220281   -0.017593804    0.000000000
      2        1           0.003463970   -0.030986995    0.000000000
      3        1          -0.076145596   -0.013005062    0.000000000
      4        1          -0.034756429    0.012229413    0.000000000
      5        6          -0.055786001   -0.098954979    0.000000000
      6        8           0.084310140    0.095719913    0.000000000
      7        8          -0.038306366    0.052591515    0.000000000
 -------------------------------------------------------------------
 Cartesian Forces:  Max     0.117220281 RMS     0.051526735
 TRJ-TRJ-TRJ-TRJ-TRJ-TRJ-TRJ-TRJ-TRJ-TRJ-TRJ-TRJ-TRJ-TRJ-TRJ-TRJ-TRJ-TRJ
 Trajectory Number     1    Step Number    11

 Eigenvalues of Mass-weighted Force Constants in hartree/(bohr**2*amu):
    -0.10852704D-01    -0.10362671D-01    -0.96561078D-02    -0.61218790D-02
     0.26438812D-02     0.29838522D-02     0.38344198D-02     0.38668726D-02
     0.70391202D-02     0.34613134D-01     0.35007976D-01     0.60193599D-01
     0.21771059D+00     0.27545702D+00     0.37060203D+00     0.00000000D+00
     0.00000000D+00     0.00000000D+00     0.00000000D+00     0.00000000D+00
     0.00000000D+00
 Do projection in correction step
 Using fifth order polynomial potential fitting
 Use Bulirsch-Stoer Integration Method First
 The MW distances (sqrt(amu)*bohr) between:
   1st base point and 2nd base point   0.4055020327D+00
   1st base point and start point      0.2772992878D-02
   2nd base point and start point      0.4033882747D+00
   1st base point and end point        0.4070657966D+00
   2nd base point and end point        0.2275890639D-02
   start point and end point           0.4049474750D+00
 Energy from last cycle -0.2147130181D+03 A.U.
 Energy from this cycle -0.2147130181D+03 A.U.
 Energy difference (2nd-5th)  0.1263344984D-09 A.U.
 Correct distance  0.2275890639D-02 sqrt(amu)*Bohr
 Gradient from poly-fit:
 I=    1 X=  -1.172570093910D-01 Y=   1.763916191160D-02 Z=   0.000000000000D+00
 I=    2 X=  -3.902764940475D-03 Y=   3.129099658784D-02 Z=   0.000000000000D+00
 I=    3 X=   7.618571328625D-02 Y=   1.300489592673D-02 Z=   0.000000000000D+00
 I=    4 X=   3.476401626386D-02 Y=  -1.224988344609D-02 Z=   0.000000000000D+00
 I=    5 X=   5.572522305025D-02 Y=   9.890584233117D-02 Z=   0.000000000000D+00
 I=    6 X=  -8.426429733987D-02 Y=  -9.566194129700D-02 Z=   0.000000000000D+00
 I=    7 X=   3.874911907095D-02 Y=  -5.292907201424D-02 Z=   0.000000000000D+00
 Gradient from 2nd-fit:
 I=    1 X=  -1.172557169228D-01 Y=   1.764068895150D-02 Z=   0.000000000000D+00
 I=    2 X=  -3.902964512532D-03 Y=   3.129120688236D-02 Z=   0.000000000000D+00
 I=    3 X=   7.618601532939D-02 Y=   1.300498678241D-02 Z=   0.000000000000D+00
 I=    4 X=   3.476417086358D-02 Y=  -1.224970646767D-02 Z=   0.000000000000D+00
 I=    5 X=   5.572483713588D-02 Y=   9.890459478699D-02 Z=   0.000000000000D+00
 I=    6 X=  -8.426345066221D-02 Y=  -9.566436625714D-02 Z=   0.000000000000D+00
 I=    7 X=   3.874710876867D-02 Y=  -5.292740467845D-02 Z=   0.000000000000D+00

 Summary information for step     11
 Time (fs)    10.610551
 EKin =       0.1148183; EPot =    -214.8278363; ETot =    -214.7130181 A.U.
 Angular momentum (instantaneous)
   JX = -0.1741850412D-18  JY = -0.1306693397D-18  JZ = -0.2239526060D-08
 Jtot =  0.2239526060D-08 H-BAR;  J (Quantum Number) =  0.0000000000D+00
 Total energy  -2.147130D+02  Delta-E  -7.062795D-11 A.U.
 Total angular momentum   2.239526D-09  Delta-A   7.596878D-11 h-bar
 Cartesian coordinates: (bohr)
 I=    1 X=  -3.069624698265D+00 Y=   2.605990802474D+00 Z=   0.000000000000D+00
 I=    2 X=  -3.628633786186D+00 Y=  -1.224440793560D+00 Z=   0.000000000000D+00
 I=    3 X=  -3.020561273056D-01 Y=   3.131512699787D+00 Z=   0.000000000000D+00
 I=    4 X=  -4.560323997241D+00 Y=   4.145260518607D+00 Z=   0.000000000000D+00
 I=    5 X=   1.946003040215D+00 Y=  -6.523510449401D-01 Z=   0.000000000000D+00
 I=    6 X=   3.364564743821D+00 Y=   8.954651913402D-01 Z=   0.000000000000D+00
 I=    7 X=  -2.176696236021D+00 Y=  -2.581102693695D+00 Z=   0.000000000000D+00
 MW cartesian velocity: (sqrt(amu)*bohr/sec)
 I=    1 X=  -3.096581005293D+13 Y=  -5.236854683364D+13 Z=   3.292375382359D+02
 I=    2 X=  -2.807934714171D+14 Y=   6.447148082297D+13 Z=  -5.489749250250D+02
 I=    3 X=   2.632549143096D+14 Y=   1.427507792753D+14 Z=   1.817287482944D+02
 I=    4 X=  -1.006655007909D+14 Y=  -7.670439783102D+13 Z=  -7.680375428692D+02
 I=    5 X=  -1.529948538569D+13 Y=  -8.786726265000D+13 Z=  -4.482117906720D+02
 I=    6 X=   8.913352832641D+13 Y=   8.091489089573D+13 Z=   1.897641438538D+02
 I=    7 X=  -2.052012157470D+13 Y=   5.877371724586D+12 Z=   2.102866672254D+02
 Next step-size   0.4000000000D+00 sqrt(amu)*bohr
 Do projection in prediction step
 Use Bulirsch-Stoer Integration Method First
 Energy from last cycle -0.2147130181D+03 A.U.
 Energy from this cycle -0.2147130181D+03 A.U.
 Predict stepsize   0.4000000000D+00 sqrt(amu)*bohr
 Time increment   0.9080368028D+00 femtosec

 Predicted information for step     12
 Time (fs)    11.518588
 EKin =       0.0950121; EPot =    -214.8080302; ETot =    -214.7130181 A.U.
 Angular momentum (instantaneous)
   JX = -0.1741964724D-18  JY = -0.1306755595D-18  JZ = -0.2239533403D-08
 Jtot =  0.2239533403D-08 H-BAR;  J (Quantum Number) =  0.0000000000D+00
 Total energy  -2.147130D+02  Delta-E   0.000000D+00 A.U.
 Total angular momentum   2.239533D-09  Delta-A   7.343053D-15 h-bar
 Cartesian coordinates: (bohr)
 I=    1 X=  -3.073954140751D+00 Y=   2.591084171673D+00 Z=   0.000000000000D+00
 I=    2 X=  -3.874760725902D+00 Y=  -1.182446393836D+00 Z=   0.000000000000D+00
 I=    3 X=  -9.449993218355D-02 Y=   3.255321330043D+00 Z=   0.000000000000D+00
 I=    4 X=  -4.663870900811D+00 Y=   4.079737073523D+00 Z=   0.000000000000D+00
 I=    5 X=   1.940759633107D+00 Y=  -6.780094084020D-01 Z=   0.000000000000D+00
 I=    6 X=   3.386433129036D+00 Y=   9.157153964852D-01 Z=   0.000000000000D+00
 I=    7 X=  -2.182696154969D+00 Y=  -2.578161294319D+00 Z=   0.000000000000D+00
 MW cartesian velocity: (sqrt(amu)*bohr/sec)
 I=    1 X=  -6.634878617994D+11 Y=  -5.632161866654D+13 Z=   2.953256724464D+02
 I=    2 X=  -2.567096092035D+14 Y=   2.381796018509D+13 Z=  -2.552029728818D+02
 I=    3 X=   1.943154027851D+14 Y=   1.306482492679D+14 Z=   2.096845925237D+02
 I=    4 X=  -1.271119517437D+14 Y=  -6.936870488321D+13 Z=  -8.261125291869D+02
 I=    5 X=  -2.246162094414D+13 Y=  -1.056616644046D+14 Z=  -5.597374033566D+02
 I=    6 X=   1.016264697348D+14 Y=   9.545208420795D+13 Z=   2.812326787501D+02
 I=    7 X=  -3.405148804883D+13 Y=   2.143389511015D+13 Z=   1.773709895857D+02
 TRJ-TRJ-TRJ-TRJ-TRJ-TRJ-TRJ-TRJ-TRJ-TRJ-TRJ-TRJ-TRJ-TRJ-TRJ-TRJ-TRJ-TRJ
 
                          Input orientation:                          
 ---------------------------------------------------------------------
 Center     Atomic      Atomic             Coordinates (Angstroms)
 Number     Number       Type             X           Y           Z
 ---------------------------------------------------------------------
      1          5           0       -1.626666    1.371143    0.000000
      2          1           0       -2.050435   -0.625724    0.000000
      3          1           0       -0.050007    1.722642    0.000000
      4          1           0       -2.468014    2.158904    0.000000
      5          6           0        1.027006   -0.358787    0.000000
      6          8           0        1.792023    0.484576    0.000000
      7          8           0       -1.155033   -1.364304    0.000000
 ---------------------------------------------------------------------
                    Distance matrix (angstroms):
                    1          2          3          4          5
     1  B    0.000000
     2  H    2.041337   0.000000
     3  H    1.615366   3.084888   0.000000
     4  H    1.152577   2.815763   2.457047   0.000000
     5  C    3.167749   3.088996   2.343566   4.307428   0.000000
     6  O    3.531776   3.999656   2.219433   4.577258   1.138645
     7  O    2.775808   1.160709   3.278768   3.759909   2.402573
                    6          7
     6  O    0.000000
     7  O    3.479008   0.000000
 Symmetry turned off by external request.
 Stoichiometry    CH3BO2
 Framework group  CS[SG(CH3BO2)]
 Deg. of freedom    11
 Full point group                 CS      NOp   2
 Rotational constants (GHZ):      7.9867429      4.0286549      2.6778831
 Standard basis: 6-31G (6D, 7F)
 Integral buffers will be    262144 words long.
 Raffenetti 2 integral format.
 Two-electron integral symmetry is turned off.
    42 basis functions,   100 primitive gaussians,    42 cartesian basis functions
    15 alpha electrons       15 beta electrons
       nuclear repulsion energy        80.1245412467 Hartrees.
 NAtoms=    7 NActive=    7 NUniq=    7 SFac= 7.50D-01 NAtFMM=   80 NAOKFM=F Big=F
 One-electron integrals computed using PRISM.
 NBasis=    42 RedAO= T  NBF=    42
 NBsUse=    42 1.00D-06 NBFU=    42
 Initial guess read from the read-write file.
 B after Tr=     0.000000    0.000000    0.000000
         Rot=    1.000000    0.000000    0.000000    0.000000 Ang=   0.00 deg.
 Harris functional with IExCor=  402 diagonalized for initial guess.
 ExpMin= 1.27D-01 ExpMax= 5.48D+03 ExpMxC= 8.25D+02 IAcc=1 IRadAn=         1 AccDes= 0.00D+00
 HarFok:  IExCor=  402 AccDes= 0.00D+00 IRadAn=         1 IDoV= 1
 ScaDFX=  1.000000  1.000000  1.000000  1.000000
 FoFCou: FMM=F IPFlag=           0 FMFlag=      100000 FMFlg1=           0
         NFxFlg=           0 DoJE=T BraDBF=F KetDBF=T FulRan=T
         Omega=  0.000000  0.000000  1.000000  0.000000  0.000000 ICntrl=     500 IOpCl=  0
         NMat0=    1 NMatS0=    1 NMatT0=    0 NMatD0=    1 NMtDS0=    0 NMtDT0=    0
         I1Cent=           4 NGrid=           0.
 Symmetry not used in FoFCou.
 Requested convergence on RMS density matrix=1.00D-08 within 128 cycles.
 Requested convergence on MAX density matrix=1.00D-06.
 Requested convergence on             energy=1.00D-06.
 No special actions if energy rises.
 Keep R1 ints in memory in canonical form, NReq=1345159.
 Integral accuracy reduced to 1.0D-05 until final iterations.
 Problem detected with inexpensive integrals.
 Switching to full accuracy and repeating last cycle.
 SCF Done:  E(RB3LYP) =  -214.809712451     A.U. after   16 cycles
             Convg  =    0.9140D-08             -V/T =  2.0068
 Range of M.O.s used for correlation:     1    42
 NBasis=    42 NAE=    15 NBE=    15 NFC=     0 NFV=     0
 NROrb=     42 NOA=    15 NOB=    15 NVA=    27 NVB=    27

 **** Warning!!: The smallest alpha delta epsilon is  0.77453521D-01

 Symmetrizing basis deriv contribution to polar:
 IMax=3 JMax=2 DiffMx= 0.00D+00
 G2DrvN: will do     8 centers at a time, making    1 passes doing MaxLOS=1.
 Calling FoFCou, ICntrl=  3107 FMM=F I1Cent=   0 AccDes= 0.00D+00.
 FoFDir/FoFCou used for L=0 through L=1.
 End of G2Drv Frequency-dependent properties file   721 does not exist.
 End of G2Drv Frequency-dependent properties file   722 does not exist.
          IDoAtm=1111111
          Differentiating once with respect to electric field.
                with respect to dipole field.
          Differentiating once with respect to nuclear coordinates.
          Keep R1 ints in memory in canonical form, NReq=1209516.
          There are    24 degrees of freedom in the 1st order CPHF.  IDoFFX=5.
     21 vectors produced by pass  0 Test12= 1.69D-15 4.17D-09 XBig12= 5.16D+02 2.01D+01.
 AX will form    21 AO Fock derivatives at one time.
     21 vectors produced by pass  1 Test12= 1.69D-15 4.17D-09 XBig12= 1.25D+02 3.24D+00.
     21 vectors produced by pass  2 Test12= 1.69D-15 4.17D-09 XBig12= 1.79D+00 3.28D-01.
     21 vectors produced by pass  3 Test12= 1.69D-15 4.17D-09 XBig12= 2.84D-03 1.48D-02.
     21 vectors produced by pass  4 Test12= 1.69D-15 4.17D-09 XBig12= 1.60D-06 4.29D-04.
     11 vectors produced by pass  5 Test12= 1.69D-15 4.17D-09 XBig12= 8.85D-10 8.59D-06.
      3 vectors produced by pass  6 Test12= 1.69D-15 4.17D-09 XBig12= 5.20D-13 1.65D-07.
      1 vectors produced by pass  7 Test12= 1.69D-15 4.17D-09 XBig12= 3.04D-16 4.17D-09.
 Inverted reduced A of dimension   120 with in-core refinement.
 Isotropic polarizability for W=    0.000000       44.18 Bohr**3.
 End of Minotr Frequency-dependent properties file   721 does not exist.
 End of Minotr Frequency-dependent properties file   722 does not exist.
 Calling FoFJK, ICntrl=    100127 FMM=F ISym2X=0 I1Cent= 0 IOpClX= 0 NMat=1 NMatS=1 NMatT=0.
 -------------------------------------------------------------------
 Center     Atomic                   Forces (Hartrees/Bohr)
 Number     Number              X              Y              Z
 -------------------------------------------------------------------
      1        5           0.112124231   -0.012888437    0.000000000
      2        1           0.038696895   -0.049244084    0.000000000
      3        1          -0.081690890   -0.015119430    0.000000000
      4        1          -0.025876719    0.004049710    0.000000000
      5        6          -0.006225765   -0.049152407    0.000000000
      6        8           0.036197241    0.044699936    0.000000000
      7        8          -0.073224993    0.077654713    0.000000000
 -------------------------------------------------------------------
 Cartesian Forces:  Max     0.112124231 RMS     0.044402695
 TRJ-TRJ-TRJ-TRJ-TRJ-TRJ-TRJ-TRJ-TRJ-TRJ-TRJ-TRJ-TRJ-TRJ-TRJ-TRJ-TRJ-TRJ
 Trajectory Number     1    Step Number    12

 Eigenvalues of Mass-weighted Force Constants in hartree/(bohr**2*amu):
    -0.70115388D-02    -0.56770827D-02    -0.43510882D-02    -0.42011669D-02
     0.42070385D-03     0.40439430D-02     0.42395455D-02     0.70393978D-02
     0.98353328D-02     0.25142854D-01     0.33994465D-01     0.50626264D-01
     0.11000253D+00     0.17959673D+00     0.33741525D+00     0.00000000D+00
     0.00000000D+00     0.00000000D+00     0.00000000D+00     0.00000000D+00
     0.00000000D+00
 Do projection in correction step
 Using fifth order polynomial potential fitting
 Use Bulirsch-Stoer Integration Method First
 The MW distances (sqrt(amu)*bohr) between:
   1st base point and 2nd base point   0.4047137578D+00
   1st base point and start point      0.2275890639D-02
   2nd base point and start point      0.4032779148D+00
   1st base point and end point        0.4056252066D+00
   2nd base point and end point        0.1382924998D-02
   start point and end point           0.4041849276D+00
 Energy from last cycle -0.2147130181D+03 A.U.
 Energy from this cycle -0.2147130181D+03 A.U.
 Energy difference (2nd-5th)  0.1284661266D-10 A.U.
 Correct distance  0.1382924998D-02 sqrt(amu)*Bohr
 Gradient from poly-fit:
 I=    1 X=  -1.121210744413D-01 Y=   1.291973732714D-02 Z=   0.000000000000D+00
 I=    2 X=  -3.881241283313D-02 Y=   4.927797693610D-02 Z=   0.000000000000D+00
 I=    3 X=   8.169793244241D-02 Y=   1.512041074516D-02 Z=   0.000000000000D+00
 I=    4 X=   2.588042197057D-02 Y=  -4.056773964277D-03 Z=   0.000000000000D+00
 I=    5 X=   6.156534114276D-03 Y=   4.909079151147D-02 Z=   0.000000000000D+00
 I=    6 X=  -3.613850579534D-02 Y=  -4.463568576196D-02 Z=   0.000000000000D+00
 I=    7 X=   7.333710454254D-02 Y=  -7.771645679364D-02 Z=   0.000000000000D+00
 Gradient from 2nd-fit:
 I=    1 X=  -1.121206444131D-01 Y=   1.292023622133D-02 Z=   0.000000000000D+00
 I=    2 X=  -3.881245701617D-02 Y=   4.927804102856D-02 Z=   0.000000000000D+00
 I=    3 X=   8.169800447084D-02 Y=   1.512042529921D-02 Z=   0.000000000000D+00
 I=    4 X=   2.588047370565D-02 Y=  -4.056709232008D-03 Z=   0.000000000000D+00
 I=    5 X=   6.156403514015D-03 Y=   4.909040408170D-02 Z=   0.000000000000D+00
 I=    6 X=  -3.613824574606D-02 Y=  -4.463647789575D-02 Z=   0.000000000000D+00
 I=    7 X=   7.333646548480D-02 Y=  -7.771591950306D-02 Z=   0.000000000000D+00

 Summary information for step     12
 Time (fs)    11.518588
 EKin =       0.0965775; EPot =    -214.8095956; ETot =    -214.7130181 A.U.
 Angular momentum (instantaneous)
   JX = -0.1805374949D-18  JY = -0.1363833721D-18  JZ = -0.2252770480D-08
 Jtot =  0.2252770480D-08 H-BAR;  J (Quantum Number) =  0.0000000000D+00
 Total energy  -2.147130D+02  Delta-E   2.964384D-11 A.U.
 Total angular momentum   2.252770D-09  Delta-A   1.324442D-11 h-bar
 Cartesian coordinates: (bohr)
 I=    1 X=  -3.073986196298D+00 Y=   2.591073403765D+00 Z=   0.000000000000D+00
 I=    2 X=  -3.875642142419D+00 Y=  -1.181522108243D+00 Z=   0.000000000000D+00
 I=    3 X=  -9.415548425991D-02 Y=   3.255398526288D+00 Z=   0.000000000000D+00
 I=    4 X=  -4.663880786176D+00 Y=   4.079707379344D+00 Z=   0.000000000000D+00
 I=    5 X=   1.940736649029D+00 Y=  -6.780394295671D-01 Z=   0.000000000000D+00
 I=    6 X=   3.386456127788D+00 Y=   9.157410970195D-01 Z=   0.000000000000D+00
 I=    7 X=  -2.182645389567D+00 Y=  -2.578218291724D+00 Z=   0.000000000000D+00
 MW cartesian velocity: (sqrt(amu)*bohr/sec)
 I=    1 X=  -1.140599658074D+12 Y=  -5.644322575443D+13 Z=   2.963265733111D+02
 I=    2 X=  -2.605166257077D+14 Y=   2.799570601437D+13 Z=  -6.510924084038D+02
 I=    3 X=   1.956894506066D+14 Y=   1.308782615464D+14 Z=   3.828792733321D+02
 I=    4 X=  -1.270463212516D+14 Y=  -6.941404719774D+13 Z=  -7.515650528269D+02
 I=    5 X=  -2.284152146639D+13 Y=  -1.060779992197D+14 Z=  -3.625076070478D+02
 I=    6 X=   1.019842842050D+14 Y=   9.586985704602D+13 Z=   1.181267331208D+02
 I=    7 X=  -3.309017627418D+13 Y=   2.038258937944D+13 Z=   2.060007392636D+02
 Next step-size   0.4000000000D+00 sqrt(amu)*bohr
 Do projection in prediction step
 Use Bulirsch-Stoer Integration Method First
 Energy from last cycle -0.2147130181D+03 A.U.
 Energy from this cycle -0.2147130181D+03 A.U.
 Predict stepsize   0.4000000000D+00 sqrt(amu)*bohr
 Time increment   0.1007548555D+01 femtosec

 Predicted information for step     13
 Time (fs)    12.526136
 EKin =       0.0754639; EPot =    -214.7884820; ETot =    -214.7130181 A.U.
 Angular momentum (instantaneous)
   JX = -0.1805403475D-18  JY = -0.1363842233D-18  JZ = -0.2252716631D-08
 Jtot =  0.2252716631D-08 H-BAR;  J (Quantum Number) =  0.0000000000D+00
 Total energy  -2.147130D+02  Delta-E  -2.842171D-14 A.U.
 Total angular momentum   2.252717D-09  Delta-A  -5.384906D-14 h-bar
 Cartesian coordinates: (bohr)
 I=    1 X=  -3.069705899202D+00 Y=   2.573516762871D+00 Z=   0.000000000000D+00
 I=    2 X=  -4.115092989487D+00 Y=  -1.177774206807D+00 Z=   0.000000000000D+00
 I=    3 X=   6.345211199226D-02 Y=   3.379254070406D+00 Z=   0.000000000000D+00
 I=    4 X=  -4.801178822206D+00 Y=   4.009848688373D+00 Z=   0.000000000000D+00
 I=    5 X=   1.934560821583D+00 Y=  -7.101119179157D-01 Z=   0.000000000000D+00
 I=    6 X=   3.412695548169D+00 Y=   9.406599661229D-01 Z=   0.000000000000D+00
 I=    7 X=  -2.193389703350D+00 Y=  -2.570629349307D+00 Z=   0.000000000000D+00
 MW cartesian velocity: (sqrt(amu)*bohr/sec)
 I=    1 X=   2.855951432537D+13 Y=  -5.865381959113D+13 Z=   2.139089213488D+02
 I=    2 X=  -2.132415387421D+14 Y=  -2.152412833481D+13 Z=   3.309666183426D+02
 I=    3 X=   1.182177862121D+14 Y=   1.155612801981D+14 Z=   8.228462311973D+01
 I=    4 X=  -1.439479338648D+14 Y=  -7.207511508585D+13 Z=  -6.771495874122D+02
 I=    5 X=  -1.716092391410D+13 Y=  -1.119372400170D+14 Z=  -2.968927041941D+02
 I=    6 X=   1.042072225836D+14 Y=   9.969892951440D+13 Z=   1.904004397025D+02
 I=    7 X=  -5.305139711934D+13 Y=   4.040562571669D+13 Z=  -4.446732350916D+01
 TRJ-TRJ-TRJ-TRJ-TRJ-TRJ-TRJ-TRJ-TRJ-TRJ-TRJ-TRJ-TRJ-TRJ-TRJ-TRJ-TRJ-TRJ
 
                          Input orientation:                          
 ---------------------------------------------------------------------
 Center     Atomic      Atomic             Coordinates (Angstroms)
 Number     Number       Type             X           Y           Z
 ---------------------------------------------------------------------
      1          5           0       -1.624418    1.361846    0.000000
      2          1           0       -2.177613   -0.623251    0.000000
      3          1           0        0.033577    1.788224    0.000000
      4          1           0       -2.540674    2.121921    0.000000
      5          6           0        1.023725   -0.375775    0.000000
      6          8           0        1.805921    0.497776    0.000000
      7          8           0       -1.160692   -1.360318    0.000000
 ---------------------------------------------------------------------
                    Distance matrix (angstroms):
                    1          2          3          4          5
     1  B    0.000000
     2  H    2.060737   0.000000
     3  H    1.711943   3.271785   0.000000
     4  H    1.190478   2.769076   2.595790   0.000000
     5  C    3.167332   3.210890   2.379766   4.352405   0.000000
     6  O    3.537491   4.138266   2.192364   4.640122   1.172570
     7  O    2.761381   1.255945   3.367432   3.745710   2.396039
                    6          7
     6  O    0.000000
     7  O    3.500472   0.000000
 Symmetry turned off by external request.
 Stoichiometry    CH3BO2
 Framework group  CS[SG(CH3BO2)]
 Deg. of freedom    11
 Full point group                 CS      NOp   2
 Rotational constants (GHZ):      8.0056184      3.9692383      2.6535772
 Standard basis: 6-31G (6D, 7F)
 Integral buffers will be    262144 words long.
 Raffenetti 2 integral format.
 Two-electron integral symmetry is turned off.
    42 basis functions,   100 primitive gaussians,    42 cartesian basis functions
    15 alpha electrons       15 beta electrons
       nuclear repulsion energy        78.8852853530 Hartrees.
 NAtoms=    7 NActive=    7 NUniq=    7 SFac= 7.50D-01 NAtFMM=   80 NAOKFM=F Big=F
 One-electron integrals computed using PRISM.
 NBasis=    42 RedAO= T  NBF=    42
 NBsUse=    42 1.00D-06 NBFU=    42
 Initial guess read from the read-write file.
 B after Tr=     0.000000    0.000000    0.000000
         Rot=    1.000000    0.000000    0.000000    0.000000 Ang=   0.00 deg.
 Harris functional with IExCor=  402 diagonalized for initial guess.
 ExpMin= 1.27D-01 ExpMax= 5.48D+03 ExpMxC= 8.25D+02 IAcc=1 IRadAn=         1 AccDes= 0.00D+00
 HarFok:  IExCor=  402 AccDes= 0.00D+00 IRadAn=         1 IDoV= 1
 ScaDFX=  1.000000  1.000000  1.000000  1.000000
 FoFCou: FMM=F IPFlag=           0 FMFlag=      100000 FMFlg1=           0
         NFxFlg=           0 DoJE=T BraDBF=F KetDBF=T FulRan=T
         Omega=  0.000000  0.000000  1.000000  0.000000  0.000000 ICntrl=     500 IOpCl=  0
         NMat0=    1 NMatS0=    1 NMatT0=    0 NMatD0=    1 NMtDS0=    0 NMtDT0=    0
         I1Cent=           4 NGrid=           0.
 Symmetry not used in FoFCou.
 Requested convergence on RMS density matrix=1.00D-08 within 128 cycles.
 Requested convergence on MAX density matrix=1.00D-06.
 Requested convergence on             energy=1.00D-06.
 No special actions if energy rises.
 Keep R1 ints in memory in canonical form, NReq=1345159.
 Integral accuracy reduced to 1.0D-05 until final iterations.
 Problem detected with inexpensive integrals.
 Switching to full accuracy and repeating last cycle.
 SCF Done:  E(RB3LYP) =  -214.789123662     A.U. after   18 cycles
             Convg  =    0.5277D-08             -V/T =  2.0082
 Range of M.O.s used for correlation:     1    42
 NBasis=    42 NAE=    15 NBE=    15 NFC=     0 NFV=     0
 NROrb=     42 NOA=    15 NOB=    15 NVA=    27 NVB=    27

 **** Warning!!: The smallest alpha delta epsilon is  0.83501582D-01

 Symmetrizing basis deriv contribution to polar:
 IMax=3 JMax=2 DiffMx= 0.00D+00
 G2DrvN: will do     8 centers at a time, making    1 passes doing MaxLOS=1.
 Calling FoFCou, ICntrl=  3107 FMM=F I1Cent=   0 AccDes= 0.00D+00.
 FoFDir/FoFCou used for L=0 through L=1.
 End of G2Drv Frequency-dependent properties file   721 does not exist.
 End of G2Drv Frequency-dependent properties file   722 does not exist.
          IDoAtm=1111111
          Differentiating once with respect to electric field.
                with respect to dipole field.
          Differentiating once with respect to nuclear coordinates.
          Keep R1 ints in memory in canonical form, NReq=1209516.
          There are    24 degrees of freedom in the 1st order CPHF.  IDoFFX=5.
     21 vectors produced by pass  0 Test12= 1.69D-15 4.17D-09 XBig12= 4.31D+02 1.75D+01.
 AX will form    21 AO Fock derivatives at one time.
     21 vectors produced by pass  1 Test12= 1.69D-15 4.17D-09 XBig12= 1.57D+02 3.44D+00.
     21 vectors produced by pass  2 Test12= 1.69D-15 4.17D-09 XBig12= 1.88D+00 3.08D-01.
     21 vectors produced by pass  3 Test12= 1.69D-15 4.17D-09 XBig12= 3.46D-03 1.62D-02.
     21 vectors produced by pass  4 Test12= 1.69D-15 4.17D-09 XBig12= 2.43D-06 3.97D-04.
     13 vectors produced by pass  5 Test12= 1.69D-15 4.17D-09 XBig12= 1.81D-09 9.51D-06.
      3 vectors produced by pass  6 Test12= 1.69D-15 4.17D-09 XBig12= 1.03D-12 2.20D-07.
      1 vectors produced by pass  7 Test12= 1.69D-15 4.17D-09 XBig12= 5.39D-16 5.00D-09.
 Inverted reduced A of dimension   122 with in-core refinement.
 Isotropic polarizability for W=    0.000000       45.52 Bohr**3.
 End of Minotr Frequency-dependent properties file   721 does not exist.
 End of Minotr Frequency-dependent properties file   722 does not exist.
 Calling FoFJK, ICntrl=    100127 FMM=F ISym2X=0 I1Cent= 0 IOpClX= 0 NMat=1 NMatS=1 NMatT=0.
 -------------------------------------------------------------------
 Center     Atomic                   Forces (Hartrees/Bohr)
 Number     Number              X              Y              Z
 -------------------------------------------------------------------
      1        5           0.093702560   -0.003352457    0.000000000
      2        1           0.055365959   -0.051090147    0.000000000
      3        1          -0.081091315   -0.017294283    0.000000000
      4        1          -0.009169674   -0.008792359    0.000000000
      5        6           0.041126896    0.000287631    0.000000000
      6        8          -0.011616372   -0.006117773    0.000000000
      7        8          -0.088318055    0.086359387    0.000000000
 -------------------------------------------------------------------
 Cartesian Forces:  Max     0.093702560 RMS     0.042886993
 TRJ-TRJ-TRJ-TRJ-TRJ-TRJ-TRJ-TRJ-TRJ-TRJ-TRJ-TRJ-TRJ-TRJ-TRJ-TRJ-TRJ-TRJ
 Trajectory Number     1    Step Number    13

 Eigenvalues of Mass-weighted Force Constants in hartree/(bohr**2*amu):
    -0.19064730D-01    -0.10005045D-01    -0.30115981D-02    -0.12816420D-02
    -0.10849030D-02     0.35532425D-02     0.46285813D-02     0.52761265D-02
     0.16808712D-01     0.31309568D-01     0.33173929D-01     0.45568344D-01
     0.56579492D-01     0.14074593D+00     0.27786005D+00     0.00000000D+00
     0.00000000D+00     0.00000000D+00     0.00000000D+00     0.00000000D+00
     0.00000000D+00
 Do projection in correction step
 Using fifth order polynomial potential fitting
 Use Bulirsch-Stoer Integration Method First
 The MW distances (sqrt(amu)*bohr) between:
   1st base point and 2nd base point   0.4036408537D+00
   1st base point and start point      0.1382924998D-02
   2nd base point and start point      0.4028893793D+00
   1st base point and end point        0.4040851774D+00
   2nd base point and end point        0.7006296407D-03
   start point and end point           0.4033322356D+00
 Energy from last cycle -0.2147130181D+03 A.U.
 Energy from this cycle -0.2147130181D+03 A.U.
 Energy difference (2nd-5th)  0.6821210263D-12 A.U.
 Correct distance  0.7006296407D-03 sqrt(amu)*Bohr
 Gradient from poly-fit:
 I=    1 X=  -9.368162249534D-02 Y=   3.358024960254D-03 Z=   0.000000000000D+00
 I=    2 X=  -5.539036977891D-02 Y=   5.108310839251D-02 Z=   0.000000000000D+00
 I=    3 X=   8.109420665594D-02 Y=   1.729372776479D-02 Z=   0.000000000000D+00
 I=    4 X=   9.164703249184D-03 Y=   8.804995552753D-03 Z=   0.000000000000D+00
 I=    5 X=  -4.119667776140D-02 Y=  -3.596345878549D-04 Z=   0.000000000000D+00
 I=    6 X=   1.168035745621D-02 Y=   6.180125517917D-03 Z=   0.000000000000D+00
 I=    7 X=   8.832940267432D-02 Y=  -8.636034760037D-02 Z=   0.000000000000D+00
 Gradient from 2nd-fit:
 I=    1 X=  -9.368130291343D-02 Y=   3.358403248402D-03 Z=   0.000000000000D+00
 I=    2 X=  -5.539038596573D-02 Y=   5.108315514838D-02 Z=   0.000000000000D+00
 I=    3 X=   8.109424686521D-02 Y=   1.729372850384D-02 Z=   0.000000000000D+00
 I=    4 X=   9.164747137148D-03 Y=   8.805049209478D-03 Z=   0.000000000000D+00
 I=    5 X=  -4.119677457496D-02 Y=  -3.599004822563D-04 Z=   0.000000000000D+00
 I=    6 X=   1.168053178470D-02 Y=   6.179515516474D-03 Z=   0.000000000000D+00
 I=    7 X=   8.832893766707D-02 Y=  -8.635995114432D-02 Z=   0.000000000000D+00

 Summary information for step     13
 Time (fs)    12.526136
 EKin =       0.0760376; EPot =    -214.7890557; ETot =    -214.7130181 A.U.
 Angular momentum (instantaneous)
   JX = -0.1823083526D-18  JY = -0.1365563216D-18  JZ = -0.2251864837D-08
 Jtot =  0.2251864837D-08 H-BAR;  J (Quantum Number) =  0.0000000000D+00
 Total energy  -2.147130D+02  Delta-E   2.728484D-12 A.U.
 Total angular momentum   2.251865D-09  Delta-A  -9.056433D-13 h-bar
 Cartesian coordinates: (bohr)
 I=    1 X=  -3.069721606695D+00 Y=   2.573504316757D+00 Z=   0.000000000000D+00
 I=    2 X=  -4.115559676998D+00 Y=  -1.177397063571D+00 Z=   0.000000000000D+00
 I=    3 X=   6.361710301994D-02 Y=   3.379295972407D+00 Z=   0.000000000000D+00
 I=    4 X=  -4.801185999148D+00 Y=   4.009919582691D+00 Z=   0.000000000000D+00
 I=    5 X=   1.934522654757D+00 Y=  -7.101516978244D-01 Z=   0.000000000000D+00
 I=    6 X=   3.412725060788D+00 Y=   9.406914728999D-01 Z=   0.000000000000D+00
 I=    7 X=  -2.193360308442D+00 Y=  -2.570653315648D+00 Z=   0.000000000000D+00
 MW cartesian velocity: (sqrt(amu)*bohr/sec)
 I=    1 X=   2.834146622746D+13 Y=  -5.881239580064D+13 Z=   2.003406518042D+02
 I=    2 X=  -2.150370636355D+14 Y=  -2.000120820011D+13 Z=  -4.702466777480D+02
 I=    3 X=   1.188245568029D+14 Y=   1.156785894836D+14 Z=   6.353863146101D+02
 I=    4 X=  -1.439273506822D+14 Y=  -7.169425437110D+13 Z=  -6.969135316613D+02
 I=    5 X=  -1.773090092596D+13 Y=  -1.124822153658D+14 Z=  -2.855712086747D+02
 I=    6 X=   1.046711227860D+14 Y=   1.002002236045D+14 Z=   5.714949449561D+01
 I=    7 X=  -5.254747337076D+13 Y=   4.000060390284D+13 Z=   1.574752020362D+02
 Next step-size   0.4000000000D+00 sqrt(amu)*bohr
 Do projection in prediction step
 Use Bulirsch-Stoer Integration Method First
 Energy from last cycle -0.2147130181D+03 A.U.
 Energy from this cycle -0.2147130181D+03 A.U.
 Predict stepsize   0.4000000000D+00 sqrt(amu)*bohr
 Time increment   0.1140969557D+01 femtosec

 Predicted information for step     14
 Time (fs)    13.667106
 EKin =       0.0594406; EPot =    -214.7724586; ETot =    -214.7130181 A.U.
 Angular momentum (instantaneous)
   JX = -0.1823006200D-18  JY = -0.1365409030D-18  JZ = -0.2251899105D-08
 Jtot =  0.2251899105D-08 H-BAR;  J (Quantum Number) =  0.0000000000D+00
 Total energy  -2.147130D+02  Delta-E  -2.842171D-14 A.U.
 Total angular momentum   2.251899D-09  Delta-A   3.426758D-14 h-bar
 Cartesian coordinates: (bohr)
 I=    1 X=  -3.055211662695D+00 Y=   2.553317925914D+00 Z=   0.000000000000D+00
 I=    2 X=  -4.324113406534D+00 Y=  -1.230888017948D+00 Z=   0.000000000000D+00
 I=    3 X=   1.499985201435D-01 Y=   3.499743921557D+00 Z=   0.000000000000D+00
 I=    4 X=  -4.966073838620D+00 Y=   3.920200420835D+00 Z=   0.000000000000D+00
 I=    5 X=   1.931540899642D+00 Y=  -7.463530276515D-01 Z=   0.000000000000D+00
 I=    6 X=   3.441543088446D+00 Y=   9.683999389075D-01 Z=   0.000000000000D+00
 I=    7 X=  -2.211841108931D+00 Y=  -2.555873628714D+00 Z=   0.000000000000D+00
 MW cartesian velocity: (sqrt(amu)*bohr/sec)
 I=    1 X=   5.484564727647D+13 Y=  -5.791976525223D+13 Z=   1.812071800897D+02
 I=    2 X=  -1.501011103631D+14 Y=  -7.404677717388D+13 Z=  -3.034951950246D+02
 I=    3 X=   3.355253147937D+13 Y=   9.576411258060D+13 Z=   1.247977386075D+03
 I=    4 X=  -1.425201595619D+14 Y=  -8.873138835323D+13 Z=  -9.219536710311D+02
 I=    5 X=   1.862645796036D+12 Y=  -1.048965710131D+14 Z=   3.162585526412D+01
 I=    6 X=   9.532386125640D+13 Y=   9.185563535812D+13 Z=  -2.282285283533D+02
 I=    7 X=  -7.740885799166D+13 Y=   6.387598516922D+13 Z=   4.484387249841D+01
 TRJ-TRJ-TRJ-TRJ-TRJ-TRJ-TRJ-TRJ-TRJ-TRJ-TRJ-TRJ-TRJ-TRJ-TRJ-TRJ-TRJ-TRJ
 
                          Input orientation:                          
 ---------------------------------------------------------------------
 Center     Atomic      Atomic             Coordinates (Angstroms)
 Number     Number       Type             X           Y           Z
 ---------------------------------------------------------------------
      1          5           0       -1.616748    1.351158    0.000000
      2          1           0       -2.288222   -0.651358    0.000000
      3          1           0        0.079376    1.851985    0.000000
      4          1           0       -2.627933    2.074481    0.000000
      5          6           0        1.022127   -0.394953    0.000000
      6          8           0        1.821186    0.512455    0.000000
      7          8           0       -1.170456   -1.352510    0.000000
 ---------------------------------------------------------------------
                    Distance matrix (angstroms):
                    1          2          3          4          5
     1  B    0.000000
     2  H    2.112095   0.000000
     3  H    1.768521   3.445612   0.000000
     4  H    1.243258   2.746925   2.716436   0.000000
     5  C    3.164264   3.320265   2.436701   4.406931   0.000000
     6  O    3.538759   4.271030   2.197326   4.715356   1.209084
     7  O    2.740255   1.319476   3.439603   3.724044   2.392559
                    6          7
     6  O    0.000000
     7  O    3.525339   0.000000
 Symmetry turned off by external request.
 Stoichiometry    CH3BO2
 Framework group  CS[SG(CH3BO2)]
 Deg. of freedom    11
 Full point group                 CS      NOp   2
 Rotational constants (GHZ):      8.0482573      3.9062022      2.6298236
 Standard basis: 6-31G (6D, 7F)
 Integral buffers will be    262144 words long.
 Raffenetti 2 integral format.
 Two-electron integral symmetry is turned off.
    42 basis functions,   100 primitive gaussians,    42 cartesian basis functions
    15 alpha electrons       15 beta electrons
       nuclear repulsion energy        77.7437971679 Hartrees.
 NAtoms=    7 NActive=    7 NUniq=    7 SFac= 7.50D-01 NAtFMM=   80 NAOKFM=F Big=F
 One-electron integrals computed using PRISM.
 NBasis=    42 RedAO= T  NBF=    42
 NBsUse=    42 1.00D-06 NBFU=    42
 Initial guess read from the read-write file.
 B after Tr=     0.000000    0.000000    0.000000
         Rot=    1.000000    0.000000    0.000000    0.000000 Ang=   0.00 deg.
 Harris functional with IExCor=  402 diagonalized for initial guess.
 ExpMin= 1.27D-01 ExpMax= 5.48D+03 ExpMxC= 8.25D+02 IAcc=1 IRadAn=         1 AccDes= 0.00D+00
 HarFok:  IExCor=  402 AccDes= 0.00D+00 IRadAn=         1 IDoV= 1
 ScaDFX=  1.000000  1.000000  1.000000  1.000000
 FoFCou: FMM=F IPFlag=           0 FMFlag=      100000 FMFlg1=           0
         NFxFlg=           0 DoJE=T BraDBF=F KetDBF=T FulRan=T
         Omega=  0.000000  0.000000  1.000000  0.000000  0.000000 ICntrl=     500 IOpCl=  0
         NMat0=    1 NMatS0=    1 NMatT0=    0 NMatD0=    1 NMtDS0=    0 NMtDT0=    0
         I1Cent=           4 NGrid=           0.
 Symmetry not used in FoFCou.
 Requested convergence on RMS density matrix=1.00D-08 within 128 cycles.
 Requested convergence on MAX density matrix=1.00D-06.
 Requested convergence on             energy=1.00D-06.
 No special actions if energy rises.
 Keep R1 ints in memory in canonical form, NReq=1345159.
 Integral accuracy reduced to 1.0D-05 until final iterations.
 Initial convergence to 1.0D-05 achieved.  Increase integral accuracy.
 SCF Done:  E(RB3LYP) =  -214.772675871     A.U. after   18 cycles
             Convg  =    0.4337D-08             -V/T =  2.0093
 Range of M.O.s used for correlation:     1    42
 NBasis=    42 NAE=    15 NBE=    15 NFC=     0 NFV=     0
 NROrb=     42 NOA=    15 NOB=    15 NVA=    27 NVB=    27

 **** Warning!!: The smallest alpha delta epsilon is  0.91724721D-01

 Symmetrizing basis deriv contribution to polar:
 IMax=3 JMax=2 DiffMx= 0.00D+00
 G2DrvN: will do     8 centers at a time, making    1 passes doing MaxLOS=1.
 Calling FoFCou, ICntrl=  3107 FMM=F I1Cent=   0 AccDes= 0.00D+00.
 FoFDir/FoFCou used for L=0 through L=1.
 End of G2Drv Frequency-dependent properties file   721 does not exist.
 End of G2Drv Frequency-dependent properties file   722 does not exist.
          IDoAtm=1111111
          Differentiating once with respect to electric field.
                with respect to dipole field.
          Differentiating once with respect to nuclear coordinates.
          Keep R1 ints in memory in canonical form, NReq=1209516.
          There are    24 degrees of freedom in the 1st order CPHF.  IDoFFX=5.
     21 vectors produced by pass  0 Test12= 1.69D-15 4.17D-09 XBig12= 3.80D+02 1.59D+01.
 AX will form    21 AO Fock derivatives at one time.
     21 vectors produced by pass  1 Test12= 1.69D-15 4.17D-09 XBig12= 1.87D+02 3.94D+00.
     21 vectors produced by pass  2 Test12= 1.69D-15 4.17D-09 XBig12= 2.00D+00 3.56D-01.
     21 vectors produced by pass  3 Test12= 1.69D-15 4.17D-09 XBig12= 4.26D-03 1.62D-02.
     21 vectors produced by pass  4 Test12= 1.69D-15 4.17D-09 XBig12= 3.48D-06 4.01D-04.
     13 vectors produced by pass  5 Test12= 1.69D-15 4.17D-09 XBig12= 2.05D-09 9.59D-06.
      3 vectors produced by pass  6 Test12= 1.69D-15 4.17D-09 XBig12= 9.76D-13 2.73D-07.
      1 vectors produced by pass  7 Test12= 1.69D-15 4.17D-09 XBig12= 4.52D-16 6.18D-09.
 Inverted reduced A of dimension   122 with in-core refinement.
 Isotropic polarizability for W=    0.000000       47.19 Bohr**3.
 End of Minotr Frequency-dependent properties file   721 does not exist.
 End of Minotr Frequency-dependent properties file   722 does not exist.
 Calling FoFJK, ICntrl=    100127 FMM=F ISym2X=0 I1Cent= 0 IOpClX= 0 NMat=1 NMatS=1 NMatT=0.
 -------------------------------------------------------------------
 Center     Atomic                   Forces (Hartrees/Bohr)
 Number     Number              X              Y              Z
 -------------------------------------------------------------------
      1        5           0.071051632    0.006684913    0.000000000
      2        1           0.064507431   -0.049513761    0.000000000
      3        1          -0.078489414   -0.020021782    0.000000000
      4        1           0.011084562   -0.020521126    0.000000000
      5        6           0.078172585    0.042425343    0.000000000
      6        8          -0.051513925   -0.049409961    0.000000000
      7        8          -0.094812869    0.090356373    0.000000000
 -------------------------------------------------------------------
 Cartesian Forces:  Max     0.094812869 RMS     0.048290260
 TRJ-TRJ-TRJ-TRJ-TRJ-TRJ-TRJ-TRJ-TRJ-TRJ-TRJ-TRJ-TRJ-TRJ-TRJ-TRJ-TRJ-TRJ
 Trajectory Number     1    Step Number    14

 Eigenvalues of Mass-weighted Force Constants in hartree/(bohr**2*amu):
    -0.25106176D-01    -0.16461789D-01    -0.28631998D-02     0.43762929D-03
     0.22724083D-02     0.33513899D-02     0.70770687D-02     0.12859775D-01
     0.24507142D-01     0.32965123D-01     0.33820984D-01     0.41273137D-01
     0.43391922D-01     0.10694011D+00     0.21016305D+00     0.00000000D+00
     0.00000000D+00     0.00000000D+00     0.00000000D+00     0.00000000D+00
     0.00000000D+00
 Do projection in correction step
 Using fifth order polynomial potential fitting
 Use Bulirsch-Stoer Integration Method First
 The MW distances (sqrt(amu)*bohr) between:
   1st base point and 2nd base point   0.4022184801D+00
   1st base point and start point      0.7006296407D-03
   2nd base point and start point      0.4019091926D+00
   1st base point and end point        0.4024235983D+00
   2nd base point and end point        0.4419490285D-03
   start point and end point           0.4021138582D+00
 Energy from last cycle -0.2147130181D+03 A.U.
 Energy from this cycle -0.2147130181D+03 A.U.
 Energy difference (2nd-5th)  0.2842170943D-13 A.U.
 Correct distance  0.4419490285D-03 sqrt(amu)*Bohr
 Gradient from poly-fit:
 I=    1 X=  -7.101718338533D-02 Y=  -6.700658838582D-03 Z=   0.000000000000D+00
 I=    2 X=  -6.451600963645D-02 Y=   4.951528001268D-02 Z=   0.000000000000D+00
 I=    3 X=   7.849274911219D-02 Y=   2.002008077209D-02 Z=   0.000000000000D+00
 I=    4 X=  -1.110208764759D-02 Y=   2.055127420151D-02 Z=   0.000000000000D+00
 I=    5 X=  -7.823383323005D-02 Y=  -4.249475191391D-02 Z=   0.000000000000D+00
 I=    6 X=   5.157107529037D-02 Y=   4.946063477532D-02 Z=   0.000000000000D+00
 I=    7 X=   9.480528949687D-02 Y=  -9.035185900911D-02 Z=   0.000000000000D+00
 Gradient from 2nd-fit:
 I=    1 X=  -7.101698664723D-02 Y=  -6.700423884786D-03 Z=   0.000000000000D+00
 I=    2 X=  -6.451601854377D-02 Y=   4.951531042753D-02 Z=   0.000000000000D+00
 I=    3 X=   7.849277387281D-02 Y=   2.002007984938D-02 Z=   0.000000000000D+00
 I=    4 X=  -1.110206020365D-02 Y=   2.055130909820D-02 Z=   0.000000000000D+00
 I=    5 X=  -7.823389589970D-02 Y=  -4.249491446883D-02 Z=   0.000000000000D+00
 I=    6 X=   5.157118411683D-02 Y=   4.946025034248D-02 Z=   0.000000000000D+00
 I=    7 X=   9.480500330472D-02 Y=  -9.035161136397D-02 Z=   0.000000000000D+00

 Summary information for step     14
 Time (fs)    13.667106
 EKin =       0.0596182; EPot =    -214.7726362; ETot =    -214.7130181 A.U.
 Angular momentum (instantaneous)
   JX = -0.1838550312D-18  JY = -0.1391604067D-18  JZ = -0.2236292668D-08
 Jtot =  0.2236292668D-08 H-BAR;  J (Quantum Number) =  0.0000000000D+00
 Total energy  -2.147130D+02  Delta-E  -9.379164D-13 A.U.
 Total angular momentum   2.236293D-09  Delta-A  -1.557217D-11 h-bar
 Cartesian coordinates: (bohr)
 I=    1 X=  -3.055214536566D+00 Y=   2.553297671437D+00 Z=   0.000000000000D+00
 I=    2 X=  -4.324294272528D+00 Y=  -1.230778560392D+00 Z=   0.000000000000D+00
 I=    3 X=   1.500671416796D-01 Y=   3.499770586807D+00 Z=   0.000000000000D+00
 I=    4 X=  -4.966130366869D+00 Y=   3.920403100533D+00 Z=   0.000000000000D+00
 I=    5 X=   1.931492400362D+00 Y=  -7.463968628942D-01 Z=   0.000000000000D+00
 I=    6 X=   3.441577537709D+00 Y=   9.684355549647D-01 Z=   0.000000000000D+00
 I=    7 X=  -2.211826559867D+00 Y=  -2.555883764361D+00 Z=   0.000000000000D+00
 MW cartesian velocity: (sqrt(amu)*bohr/sec)
 I=    1 X=   5.480746288322D+13 Y=  -5.816825391811D+13 Z=   1.434405978876D+02
 I=    2 X=  -1.506912680966D+14 Y=  -7.364229791734D+13 Z=  -4.722154399565D+02
 I=    3 X=   3.377812903725D+13 Y=   9.584084827100D+13 Z=   5.230968801678D+02
 I=    4 X=  -1.427146046192D+14 Y=  -8.792468940111D+13 Z=  -4.137252016248D+02
 I=    5 X=   1.232155798843D+12 Y=  -1.054404393643D+14 Z=  -7.708706847214D+01
 I=    6 X=   9.582127633516D+13 Y=   9.237131573887D+13 Z=  -4.213487200661D+01
 I=    7 X=  -7.718816735005D+13 Y=   6.371425212869D+13 Z=   8.098060669354D+01
 Next step-size   0.4000000000D+00 sqrt(amu)*bohr
 Do projection in prediction step
 Use Bulirsch-Stoer Integration Method First
 Energy from last cycle -0.2147130181D+03 A.U.
 Energy from this cycle -0.2147130181D+03 A.U.
 Predict stepsize   0.4000000000D+00 sqrt(amu)*bohr
 Time increment   0.1242475083D+01 femtosec

 Predicted information for step     15
 Time (fs)    14.909581
 EKin =       0.0563704; EPot =    -214.7693884; ETot =    -214.7130181 A.U.
 Angular momentum (instantaneous)
   JX = -0.1838801415D-18  JY = -0.1391580005D-18  JZ = -0.2236449320D-08
 Jtot =  0.2236449320D-08 H-BAR;  J (Quantum Number) =  0.0000000000D+00
 Total energy  -2.147130D+02  Delta-E  -2.842171D-14 A.U.
 Total angular momentum   2.236449D-09  Delta-A   1.566518D-13 h-bar
 Cartesian coordinates: (bohr)
 I=    1 X=  -3.030461566351D+00 Y=   2.532144984643D+00 Z=   0.000000000000D+00
 I=    2 X=  -4.462688548444D+00 Y=  -1.357332023637D+00 Z=   0.000000000000D+00
 I=    3 X=   1.360509947535D-01 Y=   3.603216697285D+00 Z=   0.000000000000D+00
 I=    4 X=  -5.130141057790D+00 Y=   3.794706396432D+00 Z=   0.000000000000D+00
 I=    5 X=   1.937225154727D+00 Y=  -7.809389850982D-01 Z=   0.000000000000D+00
 I=    6 X=   3.468524344910D+00 Y=   9.943452927972D-01 Z=   0.000000000000D+00
 I=    7 X=  -2.240174370973D+00 Y=  -2.531943263831D+00 Z=   0.000000000000D+00
 MW cartesian velocity: (sqrt(amu)*bohr/sec)
 I=    1 X=   7.636631315901D+13 Y=  -5.432783882188D+13 Z=  -1.785097868082D+02
 I=    2 X=  -7.159658743204D+13 Y=  -1.308968156488D+14 Z=  -4.492074907675D+02
 I=    3 X=  -5.607127934873D+13 Y=   7.065378031603D+13 Z=   7.511115616188D+02
 I=    4 X=  -1.188295432393D+14 Y=  -1.167325480640D+14 Z=   2.921894778425D+02
 I=    5 X=   3.218529743476D+13 Y=  -8.532408610123D+13 Z=   1.252038897429D+02
 I=    6 X=   7.620868756061D+13 Y=   7.277951456813D+13 Z=  -1.613889076895D+02
 I=    7 X=  -1.055680281153D+14 Y=   9.062125781599D+13 Z=   5.191349166554D+01
 TRJ-TRJ-TRJ-TRJ-TRJ-TRJ-TRJ-TRJ-TRJ-TRJ-TRJ-TRJ-TRJ-TRJ-TRJ-TRJ-TRJ-TRJ
 
                          Input orientation:                          
 ---------------------------------------------------------------------
 Center     Atomic      Atomic             Coordinates (Angstroms)
 Number     Number       Type             X           Y           Z
 ---------------------------------------------------------------------
      1          5           0       -1.603651    1.339953    0.000000
      2          1           0       -2.361553   -0.718269    0.000000
      3          1           0        0.071995    1.906740    0.000000
      4          1           0       -2.714754    2.008072    0.000000
      5          6           0        1.025135   -0.413255    0.000000
      6          8           0        1.835464    0.526185    0.000000
      7          8           0       -1.185449   -1.339847    0.000000
 ---------------------------------------------------------------------
                    Distance matrix (angstroms):
                    1          2          3          4          5
     1  B    0.000000
     2  H    2.193330   0.000000
     3  H    1.768909   3.579501   0.000000
     4  H    1.296507   2.749125   2.788591   0.000000
     5  C    3.159788   3.400396   2.508158   4.455289   0.000000
     6  O    3.534082   4.377627   2.239588   4.785444   1.240637
     7  O    2.712235   1.330255   3.481593   3.680670   2.396926
                    6          7
     6  O    0.000000
     7  O    3.550773   0.000000
 Symmetry turned off by external request.
 Stoichiometry    CH3BO2
 Framework group  CS[SG(CH3BO2)]
 Deg. of freedom    11
 Full point group                 CS      NOp   2
 Rotational constants (GHZ):      8.1308777      3.8463706      2.6111481
 Standard basis: 6-31G (6D, 7F)
 Integral buffers will be    262144 words long.
 Raffenetti 2 integral format.
 Two-electron integral symmetry is turned off.
    42 basis functions,   100 primitive gaussians,    42 cartesian basis functions
    15 alpha electrons       15 beta electrons
       nuclear repulsion energy        76.9025326874 Hartrees.
 NAtoms=    7 NActive=    7 NUniq=    7 SFac= 7.50D-01 NAtFMM=   80 NAOKFM=F Big=F
 One-electron integrals computed using PRISM.
 NBasis=    42 RedAO= T  NBF=    42
 NBsUse=    42 1.00D-06 NBFU=    42
 Initial guess read from the read-write file.
 B after Tr=     0.000000    0.000000    0.000000
         Rot=    1.000000    0.000000    0.000000    0.000000 Ang=   0.00 deg.
 Harris functional with IExCor=  402 diagonalized for initial guess.
 ExpMin= 1.27D-01 ExpMax= 5.48D+03 ExpMxC= 8.25D+02 IAcc=1 IRadAn=         1 AccDes= 0.00D+00
 HarFok:  IExCor=  402 AccDes= 0.00D+00 IRadAn=         1 IDoV= 1
 ScaDFX=  1.000000  1.000000  1.000000  1.000000
 FoFCou: FMM=F IPFlag=           0 FMFlag=      100000 FMFlg1=           0
         NFxFlg=           0 DoJE=T BraDBF=F KetDBF=T FulRan=T
         Omega=  0.000000  0.000000  1.000000  0.000000  0.000000 ICntrl=     500 IOpCl=  0
         NMat0=    1 NMatS0=    1 NMatT0=    0 NMatD0=    1 NMtDS0=    0 NMtDT0=    0
         I1Cent=           4 NGrid=           0.
 Symmetry not used in FoFCou.
 Requested convergence on RMS density matrix=1.00D-08 within 128 cycles.
 Requested convergence on MAX density matrix=1.00D-06.
 Requested convergence on             energy=1.00D-06.
 No special actions if energy rises.
 Keep R1 ints in memory in canonical form, NReq=1345159.
 Integral accuracy reduced to 1.0D-05 until final iterations.
 Initial convergence to 1.0D-05 achieved.  Increase integral accuracy.
 SCF Done:  E(RB3LYP) =  -214.769363609     A.U. after   17 cycles
             Convg  =    0.3794D-08             -V/T =  2.0102
 Range of M.O.s used for correlation:     1    42
 NBasis=    42 NAE=    15 NBE=    15 NFC=     0 NFV=     0
 NROrb=     42 NOA=    15 NOB=    15 NVA=    27 NVB=    27
 Symmetrizing basis deriv contribution to polar:
 IMax=3 JMax=2 DiffMx= 0.00D+00
 G2DrvN: will do     8 centers at a time, making    1 passes doing MaxLOS=1.
 Calling FoFCou, ICntrl=  3107 FMM=F I1Cent=   0 AccDes= 0.00D+00.
 FoFDir/FoFCou used for L=0 through L=1.
 End of G2Drv Frequency-dependent properties file   721 does not exist.
 End of G2Drv Frequency-dependent properties file   722 does not exist.
          IDoAtm=1111111
          Differentiating once with respect to electric field.
                with respect to dipole field.
          Differentiating once with respect to nuclear coordinates.
          Keep R1 ints in memory in canonical form, NReq=1209516.
          There are    24 degrees of freedom in the 1st order CPHF.  IDoFFX=5.
     21 vectors produced by pass  0 Test12= 1.69D-15 4.17D-09 XBig12= 3.50D+02 1.51D+01.
 AX will form    21 AO Fock derivatives at one time.
     21 vectors produced by pass  1 Test12= 1.69D-15 4.17D-09 XBig12= 1.93D+02 3.77D+00.
     21 vectors produced by pass  2 Test12= 1.69D-15 4.17D-09 XBig12= 2.17D+00 4.27D-01.
     21 vectors produced by pass  3 Test12= 1.69D-15 4.17D-09 XBig12= 4.69D-03 1.59D-02.
     21 vectors produced by pass  4 Test12= 1.69D-15 4.17D-09 XBig12= 4.38D-06 5.24D-04.
     13 vectors produced by pass  5 Test12= 1.69D-15 4.17D-09 XBig12= 2.26D-09 1.27D-05.
      3 vectors produced by pass  6 Test12= 1.69D-15 4.17D-09 XBig12= 9.40D-13 2.74D-07.
      1 vectors produced by pass  7 Test12= 1.69D-15 4.17D-09 XBig12= 4.83D-16 4.48D-09.
 Inverted reduced A of dimension   122 with in-core refinement.
 Isotropic polarizability for W=    0.000000       48.28 Bohr**3.
 End of Minotr Frequency-dependent properties file   721 does not exist.
 End of Minotr Frequency-dependent properties file   722 does not exist.
 Calling FoFJK, ICntrl=    100127 FMM=F ISym2X=0 I1Cent= 0 IOpClX= 0 NMat=1 NMatS=1 NMatT=0.
 -------------------------------------------------------------------
 Center     Atomic                   Forces (Hartrees/Bohr)
 Number     Number              X              Y              Z
 -------------------------------------------------------------------
      1        5           0.053320073    0.012669987    0.000000000
      2        1           0.071481499   -0.048497317    0.000000000
      3        1          -0.076647387   -0.023391888    0.000000000
      4        1           0.028634565   -0.026574426    0.000000000
      5        6           0.100451544    0.072602388    0.000000000
      6        8          -0.077783964   -0.079897488    0.000000000
      7        8          -0.099456330    0.093088744    0.000000000
 -------------------------------------------------------------------
 Cartesian Forces:  Max     0.100451544 RMS     0.055534607
 TRJ-TRJ-TRJ-TRJ-TRJ-TRJ-TRJ-TRJ-TRJ-TRJ-TRJ-TRJ-TRJ-TRJ-TRJ-TRJ-TRJ-TRJ
 Trajectory Number     1    Step Number    15

 Eigenvalues of Mass-weighted Force Constants in hartree/(bohr**2*amu):
    -0.16937069D-01    -0.13535232D-01    -0.27071810D-02     0.96699283D-03
     0.34829165D-02     0.46607559D-02     0.88050919D-02     0.17826391D-01
     0.28352983D-01     0.34647078D-01     0.36120762D-01     0.40471364D-01
     0.43050168D-01     0.83520073D-01     0.15606304D+00     0.00000000D+00
     0.00000000D+00     0.00000000D+00     0.00000000D+00     0.00000000D+00
     0.00000000D+00
 Do projection in correction step
 Using fifth order polynomial potential fitting
 Use Bulirsch-Stoer Integration Method First
 The MW distances (sqrt(amu)*bohr) between:
   1st base point and 2nd base point   0.4003576304D+00
   1st base point and start point      0.4419490285D-03
   2nd base point and start point      0.4002708487D+00
   1st base point and end point        0.4003644122D+00
   2nd base point and end point        0.3281096616D-03
   start point and end point           0.4002773096D+00
 Energy from last cycle -0.2147130181D+03 A.U.
 Energy from this cycle -0.2147130181D+03 A.U.
 Energy difference (2nd-5th) -0.2842170943D-13 A.U.
 Correct distance  0.3281096616D-03 sqrt(amu)*Bohr
 Gradient from poly-fit:
 I=    1 X=  -5.329349799626D-02 Y=  -1.268222748770D-02 Z=   0.000000000000D+00
 I=    2 X=  -7.148671926018D-02 Y=   4.850731581865D-02 Z=   0.000000000000D+00
 I=    3 X=   7.665395948768D-02 Y=   2.338898112730D-02 Z=   0.000000000000D+00
 I=    4 X=  -2.864337360351D-02 Y=   2.660286353700D-02 Z=   0.000000000000D+00
 I=    5 X=  -1.004880337130D-01 Y=  -7.264658649581D-02 Z=   0.000000000000D+00
 I=    6 X=   7.781483279595D-02 Y=   7.991530796027D-02 Z=   0.000000000000D+00
 I=    7 X=   9.944283228933D-02 Y=  -9.308565445973D-02 Z=   0.000000000000D+00
 Gradient from 2nd-fit:
 I=    1 X=  -5.329386519178D-02 Y=  -1.268266694939D-02 Z=   0.000000000000D+00
 I=    2 X=  -7.148670124271D-02 Y=   4.850725657593D-02 Z=   0.000000000000D+00
 I=    3 X=   7.665391165449D-02 Y=   2.338898293343D-02 Z=   0.000000000000D+00
 I=    4 X=  -2.864342398138D-02 Y=   2.660279543308D-02 Z=   0.000000000000D+00
 I=    5 X=  -1.004879102702D-01 Y=  -7.264628029528D-02 Z=   0.000000000000D+00
 I=    6 X=   7.781462329674D-02 Y=   7.991603873279D-02 Z=   0.000000000000D+00
 I=    7 X=   9.944336573483D-02 Y=  -9.308612643054D-02 Z=   0.000000000000D+00

 Summary information for step     15
 Time (fs)    14.909581
 EKin =       0.0563213; EPot =    -214.7693394; ETot =    -214.7130181 A.U.
 Angular momentum (instantaneous)
   JX = -0.1915771565D-18  JY = -0.1406731963D-18  JZ = -0.2157859066D-08
 Jtot =  0.2157859066D-08 H-BAR;  J (Quantum Number) =  0.0000000000D+00
 Total energy  -2.147130D+02  Delta-E  -6.139089D-12 A.U.
 Total angular momentum   2.157859D-09  Delta-A  -7.843360D-11 h-bar
 Cartesian coordinates: (bohr)
 I=    1 X=  -3.030460840387D+00 Y=   2.532124091115D+00 Z=   0.000000000000D+00
 I=    2 X=  -4.462698098947D+00 Y=  -1.357237725119D+00 Z=   0.000000000000D+00
 I=    3 X=   1.360541406950D-01 Y=   3.603227884808D+00 Z=   0.000000000000D+00
 I=    4 X=  -5.130203833933D+00 Y=   3.794916731709D+00 Z=   0.000000000000D+00
 I=    5 X=   1.937189940611D+00 Y=  -7.809659489528D-01 Z=   0.000000000000D+00
 I=    6 X=   3.468549082167D+00 Y=   9.943698636565D-01 Z=   0.000000000000D+00
 I=    7 X=  -2.240168829914D+00 Y=  -2.531953123962D+00 Z=   0.000000000000D+00
 MW cartesian velocity: (sqrt(amu)*bohr/sec)
 I=    1 X=   7.636644017232D+13 Y=  -5.457114161041D+13 Z=   9.932755266387D+01
 I=    2 X=  -7.162279741236D+13 Y=  -1.305301883775D+14 Z=  -5.396343861723D+02
 I=    3 X=  -5.606445163956D+13 Y=   7.069291149800D+13 Z=  -1.212012460602D+02
 I=    4 X=  -1.190338204374D+14 Y=  -1.160162723855D+14 Z=   2.021467834946D+02
 I=    5 X=   3.177562506273D+13 Y=  -8.563877420777D+13 Z=   1.662854129816D+02
 I=    6 X=   7.654668128250D+13 Y=   7.311496617601D+13 Z=  -8.274265289844D+01
 I=    7 X=  -1.054951420040D+14 Y=   9.047858217629D+13 Z=  -2.855531591515D+01
 Next step-size   0.4000000000D+00 sqrt(amu)*bohr
 Do projection in prediction step
 Use Bulirsch-Stoer Integration Method First
 Energy from last cycle -0.2147130181D+03 A.U.
 Energy from this cycle -0.2147130181D+03 A.U.
 Predict stepsize   0.4000000000D+00 sqrt(amu)*bohr
 Time increment   0.1175017171D+01 femtosec

 Predicted information for step     16
 Time (fs)    16.084598
 EKin =       0.0739219; EPot =    -214.7869399; ETot =    -214.7130181 A.U.
 Angular momentum (instantaneous)
   JX = -0.1915759829D-18  JY = -0.1406661923D-18  JZ = -0.2157976555D-08
 Jtot =  0.2157976555D-08 H-BAR;  J (Quantum Number) =  0.0000000000D+00
 Total energy  -2.147130D+02  Delta-E   2.842171D-14 A.U.
 Total angular momentum   2.157977D-09  Delta-A   1.174889D-13 h-bar
 Cartesian coordinates: (bohr)
 I=    1 X=  -3.000486279995D+00 Y=   2.513593975862D+00 Z=   0.000000000000D+00
 I=    2 X=  -4.499418293352D+00 Y=  -1.541052706194D+00 Z=   0.000000000000D+00
 I=    3 X=   2.128912116232D-02 Y=   3.670191435973D+00 Z=   0.000000000000D+00
 I=    4 X=  -5.248501247461D+00 Y=   3.641641318534D+00 Z=   0.000000000000D+00
 I=    5 X=   1.953598995295D+00 Y=  -8.057401262208D-01 Z=   0.000000000000D+00
 I=    6 X=   3.487684369333D+00 Y=   1.012352354598D+00 Z=   0.000000000000D+00
 I=    7 X=  -2.275247562983D+00 Y=  -2.501574342817D+00 Z=   0.000000000000D+00
 MW cartesian velocity: (sqrt(amu)*bohr/sec)
 I=    1 X=   9.247842567267D+13 Y=  -4.996911380470D+13 Z=  -3.877410062749D+02
 I=    2 X=   9.843618873370D+12 Y=  -1.835560811551D+14 Z=  -8.152605192989D+02
 I=    3 X=  -1.400524661500D+14 Y=   4.306185077362D+13 Z=   3.851600513976D+02
 I=    4 X=  -8.113233939783D+13 Y=  -1.460808558513D+14 Z=   1.169533131543D+03
 I=    5 X=   6.547853620565D+13 Y=  -5.950920521857D+13 Z=   2.416141636673D+02
 I=    6 X=   5.312302849915D+13 Y=   4.850039204703D+13 Z=  -1.614189280879D+02
 I=    7 X=  -1.335117532597D+14 Y=   1.164355588409D+14 Z=   8.821708596310D+01
 TRJ-TRJ-TRJ-TRJ-TRJ-TRJ-TRJ-TRJ-TRJ-TRJ-TRJ-TRJ-TRJ-TRJ-TRJ-TRJ-TRJ-TRJ
 
                          Input orientation:                          
 ---------------------------------------------------------------------
 Center     Atomic      Atomic             Coordinates (Angstroms)
 Number     Number       Type             X           Y           Z
 ---------------------------------------------------------------------
      1          5           0       -1.587789    1.330137    0.000000
      2          1           0       -2.380990   -0.815490    0.000000
      3          1           0        0.011266    1.942182    0.000000
      4          1           0       -2.777387    1.927074    0.000000
      5          6           0        1.033800   -0.426379    0.000000
      6          8           0        1.845603    0.535714    0.000000
      7          8           0       -1.204009   -1.323776    0.000000
 ---------------------------------------------------------------------
                    Distance matrix (angstroms):
                    1          2          3          4          5
     1  B    0.000000
     2  H    2.287549   0.000000
     3  H    1.712184   3.650704   0.000000
     4  H    1.330969   2.771062   2.788694   0.000000
     5  C    3.155642   3.436887   2.579856   4.479273   0.000000
     6  O    3.524101   4.437323   2.311481   4.827828   1.258828
     7  O    2.681518   1.282044   3.484734   3.611584   2.411039
                    6          7
     6  O    0.000000
     7  O    3.571812   0.000000
 Symmetry turned off by external request.
 Stoichiometry    CH3BO2
 Framework group  CS[SG(CH3BO2)]
 Deg. of freedom    11
 Full point group                 CS      NOp   2
 Rotational constants (GHZ):      8.2506441      3.8004622      2.6019405
 Standard basis: 6-31G (6D, 7F)
 Integral buffers will be    262144 words long.
 Raffenetti 2 integral format.
 Two-electron integral symmetry is turned off.
    42 basis functions,   100 primitive gaussians,    42 cartesian basis functions
    15 alpha electrons       15 beta electrons
       nuclear repulsion energy        76.5561405869 Hartrees.
 NAtoms=    7 NActive=    7 NUniq=    7 SFac= 7.50D-01 NAtFMM=   80 NAOKFM=F Big=F
 One-electron integrals computed using PRISM.
 NBasis=    42 RedAO= T  NBF=    42
 NBsUse=    42 1.00D-06 NBFU=    42
 Initial guess read from the read-write file.
 B after Tr=     0.000000    0.000000    0.000000
         Rot=    1.000000    0.000000    0.000000    0.000000 Ang=   0.00 deg.
 Harris functional with IExCor=  402 diagonalized for initial guess.
 ExpMin= 1.27D-01 ExpMax= 5.48D+03 ExpMxC= 8.25D+02 IAcc=1 IRadAn=         1 AccDes= 0.00D+00
 HarFok:  IExCor=  402 AccDes= 0.00D+00 IRadAn=         1 IDoV= 1
 ScaDFX=  1.000000  1.000000  1.000000  1.000000
 FoFCou: FMM=F IPFlag=           0 FMFlag=      100000 FMFlg1=           0
         NFxFlg=           0 DoJE=T BraDBF=F KetDBF=T FulRan=T
         Omega=  0.000000  0.000000  1.000000  0.000000  0.000000 ICntrl=     500 IOpCl=  0
         NMat0=    1 NMatS0=    1 NMatT0=    0 NMatD0=    1 NMtDS0=    0 NMtDT0=    0
         I1Cent=           4 NGrid=           0.
 Symmetry not used in FoFCou.
 Requested convergence on RMS density matrix=1.00D-08 within 128 cycles.
 Requested convergence on MAX density matrix=1.00D-06.
 Requested convergence on             energy=1.00D-06.
 No special actions if energy rises.
 Keep R1 ints in memory in canonical form, NReq=1345159.
 Integral accuracy reduced to 1.0D-05 until final iterations.
 Initial convergence to 1.0D-05 achieved.  Increase integral accuracy.
 SCF Done:  E(RB3LYP) =  -214.786711175     A.U. after   15 cycles
             Convg  =    0.8726D-08             -V/T =  2.0106
 Range of M.O.s used for correlation:     1    42
 NBasis=    42 NAE=    15 NBE=    15 NFC=     0 NFV=     0
 NROrb=     42 NOA=    15 NOB=    15 NVA=    27 NVB=    27
 Symmetrizing basis deriv contribution to polar:
 IMax=3 JMax=2 DiffMx= 0.00D+00
 G2DrvN: will do     8 centers at a time, making    1 passes doing MaxLOS=1.
 Calling FoFCou, ICntrl=  3107 FMM=F I1Cent=   0 AccDes= 0.00D+00.
 FoFDir/FoFCou used for L=0 through L=1.
 End of G2Drv Frequency-dependent properties file   721 does not exist.
 End of G2Drv Frequency-dependent properties file   722 does not exist.
          IDoAtm=1111111
          Differentiating once with respect to electric field.
                with respect to dipole field.
          Differentiating once with respect to nuclear coordinates.
          Keep R1 ints in memory in canonical form, NReq=1209516.
          There are    24 degrees of freedom in the 1st order CPHF.  IDoFFX=5.
     21 vectors produced by pass  0 Test12= 1.69D-15 4.17D-09 XBig12= 3.20D+02 1.46D+01.
 AX will form    21 AO Fock derivatives at one time.
     21 vectors produced by pass  1 Test12= 1.69D-15 4.17D-09 XBig12= 1.70D+02 3.20D+00.
     21 vectors produced by pass  2 Test12= 1.69D-15 4.17D-09 XBig12= 2.27D+00 4.76D-01.
     21 vectors produced by pass  3 Test12= 1.69D-15 4.17D-09 XBig12= 4.32D-03 1.55D-02.
     21 vectors produced by pass  4 Test12= 1.69D-15 4.17D-09 XBig12= 4.30D-06 4.88D-04.
     13 vectors produced by pass  5 Test12= 1.69D-15 4.17D-09 XBig12= 1.91D-09 1.13D-05.
      3 vectors produced by pass  6 Test12= 1.69D-15 4.17D-09 XBig12= 6.98D-13 2.54D-07.
      1 vectors produced by pass  7 Test12= 1.69D-15 4.17D-09 XBig12= 2.85D-16 4.18D-09.
 Inverted reduced A of dimension   122 with in-core refinement.
 Isotropic polarizability for W=    0.000000       47.84 Bohr**3.
 End of Minotr Frequency-dependent properties file   721 does not exist.
 End of Minotr Frequency-dependent properties file   722 does not exist.
 Calling FoFJK, ICntrl=    100127 FMM=F ISym2X=0 I1Cent= 0 IOpClX= 0 NMat=1 NMatS=1 NMatT=0.
 -------------------------------------------------------------------
 Center     Atomic                   Forces (Hartrees/Bohr)
 Number     Number              X              Y              Z
 -------------------------------------------------------------------
      1        5           0.043828437    0.013448025    0.000000000
      2        1           0.076038016   -0.046150376    0.000000000
      3        1          -0.076423568   -0.027063075    0.000000000
      4        1           0.039737580   -0.027016420    0.000000000
      5        6           0.109107877    0.089531566    0.000000000
      6        8          -0.089601509   -0.096231828    0.000000000
      7        8          -0.102686832    0.093482108    0.000000000
 -------------------------------------------------------------------
 Cartesian Forces:  Max     0.109107877 RMS     0.059915920
 TRJ-TRJ-TRJ-TRJ-TRJ-TRJ-TRJ-TRJ-TRJ-TRJ-TRJ-TRJ-TRJ-TRJ-TRJ-TRJ-TRJ-TRJ
 Trajectory Number     1    Step Number    16

 Eigenvalues of Mass-weighted Force Constants in hartree/(bohr**2*amu):
    -0.10268140D-01    -0.31572189D-02     0.10845239D-02     0.18370220D-02
     0.58806517D-02     0.96512216D-02     0.15297162D-01     0.20496843D-01
     0.30186676D-01     0.36860336D-01     0.39080798D-01     0.43492227D-01
     0.50988234D-01     0.72285399D-01     0.12842584D+00     0.00000000D+00
     0.00000000D+00     0.00000000D+00     0.00000000D+00     0.00000000D+00
     0.00000000D+00
 Do projection in correction step
 Using fifth order polynomial potential fitting
 Use Bulirsch-Stoer Integration Method First
 The MW distances (sqrt(amu)*bohr) between:
   1st base point and 2nd base point   0.4008328979D+00
   1st base point and start point      0.3281096616D-03
   2nd base point and start point      0.4009061270D+00
   1st base point and end point        0.4006718991D+00
   2nd base point and end point        0.2291147825D-03
   start point and end point           0.4007450388D+00
 Energy from last cycle -0.2147130181D+03 A.U.
 Energy from this cycle -0.2147130181D+03 A.U.
 Energy difference (2nd-5th)  0.0000000000D+00 A.U.
 Correct distance  0.2291147825D-03 sqrt(amu)*Bohr
 Gradient from poly-fit:
 I=    1 X=  -4.382223135510D-02 Y=  -1.344594918115D-02 Z=   0.000000000000D+00
 I=    2 X=  -7.604440709374D-02 Y=   4.616535631259D-02 Z=   0.000000000000D+00
 I=    3 X=   7.643275803491D-02 Y=   2.705846331930D-02 Z=   0.000000000000D+00
 I=    4 X=  -3.972672039806D-02 Y=   2.703257090821D-02 Z=   0.000000000000D+00
 I=    5 X=  -1.091201803148D-01 Y=  -8.954813882433D-02 Z=   0.000000000000D+00
 I=    6 X=   8.960768564610D-02 Y=   9.622015525149D-02 Z=   0.000000000000D+00
 I=    7 X=   1.026730954807D-01 Y=  -9.348245778611D-02 Z=   0.000000000000D+00
 Gradient from 2nd-fit:
 I=    1 X=  -4.382300520712D-02 Y=  -1.344687249842D-02 Z=   0.000000000000D+00
 I=    2 X=  -7.604436365383D-02 Y=   4.616522968027D-02 Z=   0.000000000000D+00
 I=    3 X=   7.643265471507D-02 Y=   2.705846387016D-02 Z=   0.000000000000D+00
 I=    4 X=  -3.972682291346D-02 Y=   2.703242314949D-02 Z=   0.000000000000D+00
 I=    5 X=  -1.091199101593D-01 Y=  -8.954748324174D-02 Z=   0.000000000000D+00
 I=    6 X=   8.960723274873D-02 Y=   9.622171454900D-02 Z=   0.000000000000D+00
 I=    7 X=   1.026742144699D-01 Y=  -9.348347550876D-02 Z=   0.000000000000D+00

 Summary information for step     16
 Time (fs)    16.084598
 EKin =       0.0736750; EPot =    -214.7866931; ETot =    -214.7130181 A.U.
 Angular momentum (instantaneous)
   JX = -0.1867658847D-18  JY = -0.1484273057D-18  JZ = -0.2138023031D-08
 Jtot =  0.2138023031D-08 H-BAR;  J (Quantum Number) =  0.0000000000D+00
 Total energy  -2.147130D+02  Delta-E   2.890488D-11 A.U.
 Total angular momentum   2.138023D-09  Delta-A  -1.983604D-11 h-bar
 Cartesian coordinates: (bohr)
 I=    1 X=  -3.000498415779D+00 Y=   2.513585641275D+00 Z=   0.000000000000D+00
 I=    2 X=  -4.499439256624D+00 Y=  -1.540865162737D+00 Z=   0.000000000000D+00
 I=    3 X=   2.131219353740D-02 Y=   3.670183496549D+00 Z=   0.000000000000D+00
 I=    4 X=  -5.248475701274D+00 Y=   3.641722431134D+00 Z=   0.000000000000D+00
 I=    5 X=   1.953588978031D+00 Y=  -8.057432084141D-01 Z=   0.000000000000D+00
 I=    6 X=   3.487689576786D+00 Y=   1.012357424862D+00 Z=   0.000000000000D+00
 I=    7 X=  -2.275238644570D+00 Y=  -2.501587791520D+00 Z=   0.000000000000D+00
 MW cartesian velocity: (sqrt(amu)*bohr/sec)
 I=    1 X=   9.233162550412D+13 Y=  -5.008562686333D+13 Z=  -5.478152165881D+01
 I=    2 X=   9.702171861640D+12 Y=  -1.828345452518D+14 Z=  -5.858933900264D+02
 I=    3 X=  -1.399691560632D+14 Y=   4.304580018730D+13 Z=  -1.015678572371D+02
 I=    4 X=  -8.104135700605D+13 Y=  -1.458232106857D+14 Z=   6.665738470837D+02
 I=    5 X=   6.536985600248D+13 Y=  -5.956112048495D+13 Z=   3.258608319790D+02
 I=    6 X=   5.321091313633D+13 Y=   4.858642848484D+13 Z=  -1.721899948422D+02
 I=    7 X=  -1.333919567621D+14 Y=   1.162493919555D+14 Z=  -5.936667788253D+01
 Next step-size   0.4000000000D+00 sqrt(amu)*bohr
 Do projection in prediction step
 Use Bulirsch-Stoer Integration Method First
 Energy from last cycle -0.2147130181D+03 A.U.
 Energy from this cycle -0.2147130181D+03 A.U.
 Predict stepsize   0.4000000000D+00 sqrt(amu)*bohr
 Time increment   0.9914051357D+00 femtosec

 Predicted information for step     17
 Time (fs)    17.076003
 EKin =       0.1069429; EPot =    -214.8199610; ETot =    -214.7130181 A.U.
 Angular momentum (instantaneous)
   JX = -0.1867657911D-18  JY = -0.1484275561D-18  JZ = -0.2138042613D-08
 Jtot =  0.2138042613D-08 H-BAR;  J (Quantum Number) =  0.0000000000D+00
 Total energy  -2.147130D+02  Delta-E   2.842171D-14 A.U.
 Total angular momentum   2.138043D-09  Delta-A   1.958148D-14 h-bar
 Cartesian coordinates: (bohr)
 I=    1 X=  -2.971139223444D+00 Y=   2.499161365491D+00 Z=   0.000000000000D+00
 I=    2 X=  -4.454910326162D+00 Y=  -1.741957195867D+00 Z=   0.000000000000D+00
 I=    3 X=  -1.518989817554D-01 Y=   3.699808260173D+00 Z=   0.000000000000D+00
 I=    4 X=  -5.309392391967D+00 Y=   3.485622003176D+00 Z=   0.000000000000D+00
 I=    5 X=   1.976510935042D+00 Y=  -8.192402986593D-01 Z=   0.000000000000D+00
 I=    6 X=   3.498260535900D+00 Y=   1.021554453104D+00 Z=   0.000000000000D+00
 I=    7 X=  -2.311268022867D+00 Y=  -2.470090806680D+00 Z=   0.000000000000D+00
 MW cartesian velocity: (sqrt(amu)*bohr/sec)
 I=    1 X=   1.040449728415D+14 Y=  -4.655571578245D+13 Z=  -5.046152524509D+01
 I=    2 X=   8.056552929497D+13 Y=  -2.238437960103D+14 Z=  -8.429140740577D+02
 I=    3 X=  -2.108979964680D+14 Y=   1.641930981488D+13 Z=  -3.955092626719D+02
 I=    4 X=  -4.152680651458D+13 Y=  -1.699697701915D+14 Z=   9.318958186394D+02
 I=    5 X=   9.483138169309D+13 Y=  -3.444554595143D+13 Z=   2.654123631945D+02
 I=    6 X=   3.198367379762D+13 Y=   2.537454517678D+13 Z=  -1.168805595919D+02
 I=    7 X=  -1.573034006133D+14 Y=   1.378173782779D+14 Z=   5.798355047713D+00
 TRJ-TRJ-TRJ-TRJ-TRJ-TRJ-TRJ-TRJ-TRJ-TRJ-TRJ-TRJ-TRJ-TRJ-TRJ-TRJ-TRJ-TRJ
 
                          Input orientation:                          
 ---------------------------------------------------------------------
 Center     Atomic      Atomic             Coordinates (Angstroms)
 Number     Number       Type             X           Y           Z
 ---------------------------------------------------------------------
      1          5           0       -1.572259    1.322499    0.000000
      2          1           0       -2.357437   -0.921804    0.000000
      3          1           0       -0.080381    1.957854    0.000000
      4          1           0       -2.809609    1.844512    0.000000
      5          6           0        1.045925   -0.433523    0.000000
      6          8           0        1.851200    0.540583    0.000000
      7          8           0       -1.223070   -1.307116    0.000000
 ---------------------------------------------------------------------
                    Distance matrix (angstroms):
                    1          2          3          4          5
     1  B    0.000000
     2  H    2.377688   0.000000
     3  H    1.621535   3.671160   0.000000
     4  H    1.342957   2.803027   2.731580   0.000000
     5  C    3.152539   3.438210   2.643341   4.478235   0.000000
     6  O    3.511618   4.455469   2.395759   4.839770   1.263864
     7  O    2.652698   1.198020   3.459157   3.528436   2.431358
                    6          7
     6  O    0.000000
     7  O    3.586799   0.000000
 Symmetry turned off by external request.
 Stoichiometry    CH3BO2
 Framework group  CS[SG(CH3BO2)]
 Deg. of freedom    11
 Full point group                 CS      NOp   2
 Rotational constants (GHZ):      8.3859358      3.7702919      2.6009241
 Standard basis: 6-31G (6D, 7F)
 Integral buffers will be    262144 words long.
 Raffenetti 2 integral format.
 Two-electron integral symmetry is turned off.
    42 basis functions,   100 primitive gaussians,    42 cartesian basis functions
    15 alpha electrons       15 beta electrons
       nuclear repulsion energy        76.6538906477 Hartrees.
 NAtoms=    7 NActive=    7 NUniq=    7 SFac= 7.50D-01 NAtFMM=   80 NAOKFM=F Big=F
 One-electron integrals computed using PRISM.
 NBasis=    42 RedAO= T  NBF=    42
 NBsUse=    42 1.00D-06 NBFU=    42
 Initial guess read from the read-write file.
 B after Tr=     0.000000    0.000000    0.000000
         Rot=    1.000000    0.000000    0.000000    0.000000 Ang=   0.00 deg.
 Harris functional with IExCor=  402 diagonalized for initial guess.
 ExpMin= 1.27D-01 ExpMax= 5.48D+03 ExpMxC= 8.25D+02 IAcc=1 IRadAn=         1 AccDes= 0.00D+00
 HarFok:  IExCor=  402 AccDes= 0.00D+00 IRadAn=         1 IDoV= 1
 ScaDFX=  1.000000  1.000000  1.000000  1.000000
 FoFCou: FMM=F IPFlag=           0 FMFlag=      100000 FMFlg1=           0
         NFxFlg=           0 DoJE=T BraDBF=F KetDBF=T FulRan=T
         Omega=  0.000000  0.000000  1.000000  0.000000  0.000000 ICntrl=     500 IOpCl=  0
         NMat0=    1 NMatS0=    1 NMatT0=    0 NMatD0=    1 NMtDS0=    0 NMtDT0=    0
         I1Cent=           4 NGrid=           0.
 Symmetry not used in FoFCou.
 Requested convergence on RMS density matrix=1.00D-08 within 128 cycles.
 Requested convergence on MAX density matrix=1.00D-06.
 Requested convergence on             energy=1.00D-06.
 No special actions if energy rises.
 Keep R1 ints in memory in canonical form, NReq=1345159.
 Integral accuracy reduced to 1.0D-05 until final iterations.
 Initial convergence to 1.0D-05 achieved.  Increase integral accuracy.
 SCF Done:  E(RB3LYP) =  -214.819533114     A.U. after   15 cycles
             Convg  =    0.8137D-08             -V/T =  2.0106
 Range of M.O.s used for correlation:     1    42
 NBasis=    42 NAE=    15 NBE=    15 NFC=     0 NFV=     0
 NROrb=     42 NOA=    15 NOB=    15 NVA=    27 NVB=    27
 Symmetrizing basis deriv contribution to polar:
 IMax=3 JMax=2 DiffMx= 0.00D+00
 G2DrvN: will do     8 centers at a time, making    1 passes doing MaxLOS=1.
 Calling FoFCou, ICntrl=  3107 FMM=F I1Cent=   0 AccDes= 0.00D+00.
 FoFDir/FoFCou used for L=0 through L=1.
 End of G2Drv Frequency-dependent properties file   721 does not exist.
 End of G2Drv Frequency-dependent properties file   722 does not exist.
          IDoAtm=1111111
          Differentiating once with respect to electric field.
                with respect to dipole field.
          Differentiating once with respect to nuclear coordinates.
          Keep R1 ints in memory in canonical form, NReq=1209516.
          There are    24 degrees of freedom in the 1st order CPHF.  IDoFFX=5.
     21 vectors produced by pass  0 Test12= 1.69D-15 4.17D-09 XBig12= 2.87D+02 1.39D+01.
 AX will form    21 AO Fock derivatives at one time.
     21 vectors produced by pass  1 Test12= 1.69D-15 4.17D-09 XBig12= 1.40D+02 2.99D+00.
     21 vectors produced by pass  2 Test12= 1.69D-15 4.17D-09 XBig12= 2.07D+00 4.42D-01.
     21 vectors produced by pass  3 Test12= 1.69D-15 4.17D-09 XBig12= 3.87D-03 1.53D-02.
     21 vectors produced by pass  4 Test12= 1.69D-15 4.17D-09 XBig12= 3.51D-06 4.65D-04.
     13 vectors produced by pass  5 Test12= 1.69D-15 4.17D-09 XBig12= 1.37D-09 8.53D-06.
      3 vectors produced by pass  6 Test12= 1.69D-15 4.17D-09 XBig12= 4.91D-13 2.13D-07.
 Inverted reduced A of dimension   121 with in-core refinement.
 Isotropic polarizability for W=    0.000000       46.10 Bohr**3.
 End of Minotr Frequency-dependent properties file   721 does not exist.
 End of Minotr Frequency-dependent properties file   722 does not exist.
 Calling FoFJK, ICntrl=    100127 FMM=F ISym2X=0 I1Cent= 0 IOpClX= 0 NMat=1 NMatS=1 NMatT=0.
 -------------------------------------------------------------------
 Center     Atomic                   Forces (Hartrees/Bohr)
 Number     Number              X              Y              Z
 -------------------------------------------------------------------
      1        5           0.038287497    0.010683883    0.000000000
      2        1           0.073092332   -0.039513579    0.000000000
      3        1          -0.075756827   -0.030383389    0.000000000
      4        1           0.045401544   -0.024691505    0.000000000
      5        6           0.109509090    0.096518870    0.000000000
      6        8          -0.091913923   -0.102224077    0.000000000
      7        8          -0.098619714    0.089609796    0.000000000
 -------------------------------------------------------------------
 Cartesian Forces:  Max     0.109509090 RMS     0.060070964
 TRJ-TRJ-TRJ-TRJ-TRJ-TRJ-TRJ-TRJ-TRJ-TRJ-TRJ-TRJ-TRJ-TRJ-TRJ-TRJ-TRJ-TRJ
 Trajectory Number     1    Step Number    17

 Eigenvalues of Mass-weighted Force Constants in hartree/(bohr**2*amu):
    -0.36523246D-02     0.12827000D-02     0.23549917D-02     0.51318666D-02
     0.63268004D-02     0.98523598D-02     0.22014394D-01     0.30341289D-01
     0.37350511D-01     0.41524844D-01     0.41915023D-01     0.47220631D-01
     0.69640629D-01     0.90987257D-01     0.12033700D+00     0.00000000D+00
     0.00000000D+00     0.00000000D+00     0.00000000D+00     0.00000000D+00
     0.00000000D+00
 Do projection in correction step
 Using fifth order polynomial potential fitting
 Use Bulirsch-Stoer Integration Method First
 The MW distances (sqrt(amu)*bohr) between:
   1st base point and 2nd base point   0.4025784860D+00
   1st base point and start point      0.2291147825D-03
   2nd base point and start point      0.4027589340D+00
   1st base point and end point        0.4023635568D+00
   2nd base point and end point        0.2734109405D-03
   start point and end point           0.4025439746D+00
 Energy from last cycle -0.2147130181D+03 A.U.
 Energy from this cycle -0.2147130181D+03 A.U.
 Energy difference (2nd-5th)  0.5684341886D-13 A.U.
 Correct distance  0.2734109405D-03 sqrt(amu)*Bohr
 Gradient from poly-fit:
 I=    1 X=  -3.828788935405D-02 Y=  -1.067978350944D-02 Z=   0.000000000000D+00
 I=    2 X=  -7.311356473914D-02 Y=   3.952987622201D-02 Z=   0.000000000000D+00
 I=    3 X=   7.576515877133D-02 Y=   3.037947704852D-02 Z=   0.000000000000D+00
 I=    4 X=  -4.539006434422D-02 Y=   2.470125773721D-02 Z=   0.000000000000D+00
 I=    5 X=  -1.095137149114D-01 Y=  -9.652630921110D-02 Z=   0.000000000000D+00
 I=    6 X=   9.191483506973D-02 Y=   1.022107496152D-01 Z=   0.000000000000D+00
 I=    7 X=   9.862523950773D-02 Y=  -8.961526790243D-02 Z=   0.000000000000D+00
 Gradient from 2nd-fit:
 I=    1 X=  -3.828838910207D-02 Y=  -1.068037624038D-02 Z=   0.000000000000D+00
 I=    2 X=  -7.311353302546D-02 Y=   3.952979532848D-02 Z=   0.000000000000D+00
 I=    3 X=   7.576509160783D-02 Y=   3.037947419713D-02 Z=   0.000000000000D+00
 I=    4 X=  -4.539012788622D-02 Y=   2.470116111416D-02 Z=   0.000000000000D+00
 I=    5 X=  -1.095135373561D-01 Y=  -9.652587871087D-02 Z=   0.000000000000D+00
 I=    6 X=   9.191453834468D-02 Y=   1.022117638621D-01 Z=   0.000000000000D+00
 I=    7 X=   9.862595741732D-02 Y=  -8.961593955065D-02 Z=   0.000000000000D+00

 Summary information for step     17
 Time (fs)    17.076003
 EKin =       0.1064885; EPot =    -214.8195066; ETot =    -214.7130181 A.U.
 Angular momentum (instantaneous)
   JX = -0.1866572320D-18  JY = -0.1482846306D-18  JZ = -0.2140098668D-08
 Jtot =  0.2140098668D-08 H-BAR;  J (Quantum Number) =  0.0000000000D+00
 Total energy  -2.147130D+02  Delta-E   9.833911D-12 A.U.
 Total angular momentum   2.140099D-09  Delta-A   2.075636D-12 h-bar
 Cartesian coordinates: (bohr)
 I=    1 X=  -2.971155178794D+00 Y=   2.499159095237D+00 Z=   0.000000000000D+00
 I=    2 X=  -4.455058868487D+00 Y=  -1.741772539401D+00 Z=   0.000000000000D+00
 I=    3 X=  -1.518229172515D-01 Y=   3.699806808070D+00 Z=   0.000000000000D+00
 I=    4 X=  -5.309356942957D+00 Y=   3.485652419964D+00 Z=   0.000000000000D+00
 I=    5 X=   1.976507663513D+00 Y=  -8.192387213487D-01 Z=   0.000000000000D+00
 I=    6 X=   3.498259643150D+00 Y=   1.021554237019D+00 Z=   0.000000000000D+00
 I=    7 X=  -2.311251360465D+00 Y=  -2.470103671413D+00 Z=   0.000000000000D+00
 MW cartesian velocity: (sqrt(amu)*bohr/sec)
 I=    1 X=   1.038253815045D+14 Y=  -4.660748071872D+13 Z=  -2.821692710310D+01
 I=    2 X=   7.978133144289D+13 Y=  -2.230356172846D+14 Z=  -5.282603250793D+02
 I=    3 X=  -2.105765704769D+14 Y=   1.643096329696D+13 Z=   6.963500856225D+01
 I=    4 X=  -4.138204416414D+13 Y=  -1.698880250896D+14 Z=   5.809742352703D+02
 I=    5 X=   9.480803462784D+13 Y=  -3.443633524383D+13 Z=   4.471521991983D+02
 I=    6 X=   3.198002910580D+13 Y=   2.538182770060D+13 Z=  -2.907945405721D+02
 I=    7 X=  -1.570175265753D+14 Y=   1.376187535370D+14 Z=  -1.038138742908D+02
 Next step-size   0.4000000000D+00 sqrt(amu)*bohr
 Do projection in prediction step
 Use Bulirsch-Stoer Integration Method First
 Energy from last cycle -0.2147130181D+03 A.U.
 Energy from this cycle -0.2147130181D+03 A.U.
 Predict stepsize   0.4000000000D+00 sqrt(amu)*bohr
 Time increment   0.8350743731D+00 femtosec

 Predicted information for step     18
 Time (fs)    17.911077
 EKin =       0.1449899; EPot =    -214.8580079; ETot =    -214.7130181 A.U.
 Angular momentum (instantaneous)
   JX = -0.1866569306D-18  JY = -0.1482841121D-18  JZ = -0.2140157412D-08
 Jtot =  0.2140157412D-08 H-BAR;  J (Quantum Number) =  0.0000000000D+00
 Total energy  -2.147130D+02  Delta-E  -2.842171D-14 A.U.
 Total angular momentum   2.140157D-09  Delta-A   5.874443D-14 h-bar
 Cartesian coordinates: (bohr)
 I=    1 X=  -2.943929308645D+00 Y=   2.487704996132D+00 Z=   0.000000000000D+00
 I=    2 X=  -4.366036553389D+00 Y=  -1.939156219278D+00 Z=   0.000000000000D+00
 I=    3 X=  -3.513719975284D-01 Y=   3.703332496599D+00 Z=   0.000000000000D+00
 I=    4 X=  -5.328770553059D+00 Y=   3.336651754384D+00 Z=   0.000000000000D+00
 I=    5 X=   2.002318372669D+00 Y=  -8.248924117927D-01 Z=   0.000000000000D+00
 I=    6 X=   3.503070353836D+00 Y=   1.024758655640D+00 Z=   0.000000000000D+00
 I=    7 X=  -2.345978408540D+00 Y=  -2.439579401256D+00 Z=   0.000000000000D+00
 MW cartesian velocity: (sqrt(amu)*bohr/sec)
 I=    1 X=   1.123944996163D+14 Y=  -4.459235613945D+13 Z=  -3.751513502281D+02
 I=    2 X=   1.328465883487D+14 Y=  -2.503466212158D+14 Z=  -4.344972626199D+02
 I=    3 X=  -2.689781473674D+14 Y=  -8.300334130186D+12 Z=   4.734570284798D+02
 I=    4 X=  -5.051322194596D+12 Y=  -1.879301062956D+14 Z=   1.009792265387D+03
 I=    5 X=   1.191785834966D+14 Y=  -1.243701954904D+13 Z=   1.575914495197D+02
 I=    6 X=   1.419024427505D+13 Y=   5.321660199024D+12 Z=  -1.255494490944D+02
 I=    7 X=  -1.752259773381D+14 Y=   1.545444106801D+14 Z=   3.703596598729D+01
 TRJ-TRJ-TRJ-TRJ-TRJ-TRJ-TRJ-TRJ-TRJ-TRJ-TRJ-TRJ-TRJ-TRJ-TRJ-TRJ-TRJ-TRJ
 
                          Input orientation:                          
 ---------------------------------------------------------------------
 Center     Atomic      Atomic             Coordinates (Angstroms)
 Number     Number       Type             X           Y           Z
 ---------------------------------------------------------------------
      1          5           0       -1.557860    1.316437    0.000000
      2          1           0       -2.310407   -1.026157    0.000000
      3          1           0       -0.185938    1.959719    0.000000
      4          1           0       -2.819864    1.765680    0.000000
      5          6           0        1.059581   -0.436514    0.000000
      6          8           0        1.853745    0.542279    0.000000
      7          8           0       -1.241438   -1.290970    0.000000
 ---------------------------------------------------------------------
                    Distance matrix (angstroms):
                    1          2          3          4          5
     1  B    0.000000
     2  H    2.460503   0.000000
     3  H    1.515250   3.664536   0.000000
     4  H    1.339579   2.837940   2.641064   0.000000
     5  C    3.150212   3.421184   2.700602   4.460914   0.000000
     6  O    3.498338   4.449736   2.483836   4.831080   1.260449
     7  O    2.626536   1.101281   3.417757   3.440136   2.454544
                    6          7
     6  O    0.000000
     7  O    3.597355   0.000000
 Symmetry turned off by external request.
 Stoichiometry    CH3BO2
 Framework group  CS[SG(CH3BO2)]
 Deg. of freedom    11
 Full point group                 CS      NOp   2
 Rotational constants (GHZ):      8.5247061      3.7504558      2.6045712
 Standard basis: 6-31G (6D, 7F)
 Integral buffers will be    262144 words long.
 Raffenetti 2 integral format.
 Two-electron integral symmetry is turned off.
    42 basis functions,   100 primitive gaussians,    42 cartesian basis functions
    15 alpha electrons       15 beta electrons
       nuclear repulsion energy        77.0526202816 Hartrees.
 NAtoms=    7 NActive=    7 NUniq=    7 SFac= 7.50D-01 NAtFMM=   80 NAOKFM=F Big=F
 One-electron integrals computed using PRISM.
 NBasis=    42 RedAO= T  NBF=    42
 NBsUse=    42 1.00D-06 NBFU=    42
 Initial guess read from the read-write file.
 B after Tr=     0.000000    0.000000    0.000000
         Rot=    1.000000    0.000000    0.000000    0.000000 Ang=   0.00 deg.
 Harris functional with IExCor=  402 diagonalized for initial guess.
 ExpMin= 1.27D-01 ExpMax= 5.48D+03 ExpMxC= 8.25D+02 IAcc=1 IRadAn=         1 AccDes= 0.00D+00
 HarFok:  IExCor=  402 AccDes= 0.00D+00 IRadAn=         1 IDoV= 1
 ScaDFX=  1.000000  1.000000  1.000000  1.000000
 FoFCou: FMM=F IPFlag=           0 FMFlag=      100000 FMFlg1=           0
         NFxFlg=           0 DoJE=T BraDBF=F KetDBF=T FulRan=T
         Omega=  0.000000  0.000000  1.000000  0.000000  0.000000 ICntrl=     500 IOpCl=  0
         NMat0=    1 NMatS0=    1 NMatT0=    0 NMatD0=    1 NMtDS0=    0 NMtDT0=    0
         I1Cent=           4 NGrid=           0.
 Symmetry not used in FoFCou.
 Requested convergence on RMS density matrix=1.00D-08 within 128 cycles.
 Requested convergence on MAX density matrix=1.00D-06.
 Requested convergence on             energy=1.00D-06.
 No special actions if energy rises.
 Keep R1 ints in memory in canonical form, NReq=1345159.
 Integral accuracy reduced to 1.0D-05 until final iterations.
 Initial convergence to 1.0D-05 achieved.  Increase integral accuracy.
 SCF Done:  E(RB3LYP) =  -214.857273250     A.U. after   16 cycles
             Convg  =    0.3454D-08             -V/T =  2.0102
 Range of M.O.s used for correlation:     1    42
 NBasis=    42 NAE=    15 NBE=    15 NFC=     0 NFV=     0
 NROrb=     42 NOA=    15 NOB=    15 NVA=    27 NVB=    27
 Symmetrizing basis deriv contribution to polar:
 IMax=3 JMax=2 DiffMx= 0.00D+00
 G2DrvN: will do     8 centers at a time, making    1 passes doing MaxLOS=1.
 Calling FoFCou, ICntrl=  3107 FMM=F I1Cent=   0 AccDes= 0.00D+00.
 FoFDir/FoFCou used for L=0 through L=1.
 End of G2Drv Frequency-dependent properties file   721 does not exist.
 End of G2Drv Frequency-dependent properties file   722 does not exist.
          IDoAtm=1111111
          Differentiating once with respect to electric field.
                with respect to dipole field.
          Differentiating once with respect to nuclear coordinates.
          Keep R1 ints in memory in canonical form, NReq=1209516.
          There are    24 degrees of freedom in the 1st order CPHF.  IDoFFX=5.
     21 vectors produced by pass  0 Test12= 1.69D-15 4.17D-09 XBig12= 2.57D+02 1.32D+01.
 AX will form    21 AO Fock derivatives at one time.
     21 vectors produced by pass  1 Test12= 1.69D-15 4.17D-09 XBig12= 1.16D+02 2.83D+00.
     21 vectors produced by pass  2 Test12= 1.69D-15 4.17D-09 XBig12= 1.60D+00 4.76D-01.
     21 vectors produced by pass  3 Test12= 1.69D-15 4.17D-09 XBig12= 3.49D-03 1.47D-02.
     21 vectors produced by pass  4 Test12= 1.69D-15 4.17D-09 XBig12= 2.97D-06 4.99D-04.
     13 vectors produced by pass  5 Test12= 1.69D-15 4.17D-09 XBig12= 1.17D-09 6.97D-06.
      3 vectors produced by pass  6 Test12= 1.69D-15 4.17D-09 XBig12= 3.63D-13 1.45D-07.
 Inverted reduced A of dimension   121 with in-core refinement.
 Isotropic polarizability for W=    0.000000       43.76 Bohr**3.
 End of Minotr Frequency-dependent properties file   721 does not exist.
 End of Minotr Frequency-dependent properties file   722 does not exist.
 Calling FoFJK, ICntrl=    100127 FMM=F ISym2X=0 I1Cent= 0 IOpClX= 0 NMat=1 NMatS=1 NMatT=0.
 -------------------------------------------------------------------
 Center     Atomic                   Forces (Hartrees/Bohr)
 Number     Number              X              Y              Z
 -------------------------------------------------------------------
      1        5           0.031535548    0.005169897    0.000000000
      2        1           0.053760551   -0.027676016    0.000000000
      3        1          -0.071565368   -0.032367865    0.000000000
      4        1           0.047585222   -0.021359223    0.000000000
      5        6           0.105454833    0.097163891    0.000000000
      6        8          -0.089120775   -0.101815589    0.000000000
      7        8          -0.077650011    0.080884904    0.000000000
 -------------------------------------------------------------------
 Cartesian Forces:  Max     0.105454833 RMS     0.055638968
 TRJ-TRJ-TRJ-TRJ-TRJ-TRJ-TRJ-TRJ-TRJ-TRJ-TRJ-TRJ-TRJ-TRJ-TRJ-TRJ-TRJ-TRJ
 Trajectory Number     1    Step Number    18

 Eigenvalues of Mass-weighted Force Constants in hartree/(bohr**2*amu):
    -0.36878502D-02     0.13720639D-02     0.24506164D-02     0.63224229D-02
     0.95713852D-02     0.22492024D-01     0.29922374D-01     0.30309058D-01
     0.33327818D-01     0.42766693D-01     0.44496444D-01     0.50542657D-01
     0.71894007D-01     0.12358433D+00     0.20617853D+00     0.00000000D+00
     0.00000000D+00     0.00000000D+00     0.00000000D+00     0.00000000D+00
     0.00000000D+00
 Do projection in correction step
 Using fifth order polynomial potential fitting
 Use Bulirsch-Stoer Integration Method First
 The MW distances (sqrt(amu)*bohr) between:
   1st base point and 2nd base point   0.4033321930D+00
   1st base point and start point      0.2734109405D-03
   2nd base point and start point      0.4035597803D+00
   1st base point and end point        0.4030660869D+00
   2nd base point and end point        0.3721391758D-03
   start point and end point           0.4032935933D+00
 Energy from last cycle -0.2147130181D+03 A.U.
 Energy from this cycle -0.2147130181D+03 A.U.
 Energy difference (2nd-5th)  0.2842170943D-12 A.U.
 Correct distance  0.3721391758D-03 sqrt(amu)*Bohr
 Gradient from poly-fit:
 I=    1 X=  -3.154058805099D-02 Y=  -5.169028135275D-03 Z=   0.000000000000D+00
 I=    2 X=  -5.382899423728D-02 Y=   2.769553180426D-02 Z=   0.000000000000D+00
 I=    3 X=   7.157314153655D-02 Y=   3.236688861056D-02 Z=   0.000000000000D+00
 I=    4 X=  -4.757902218546D-02 Y=   2.136355681847D-02 Z=   0.000000000000D+00
 I=    5 X=  -1.054569350665D-01 Y=  -9.716761628744D-02 Z=   0.000000000000D+00
 I=    6 X=   8.912197209331D-02 Y=   1.018101509860D-01 Z=   0.000000000000D+00
 I=    7 X=   7.771042591036D-02 Y=  -8.089948379656D-02 Z=   0.000000000000D+00
 Gradient from 2nd-fit:
 I=    1 X=  -3.154069871900D-02 Y=  -5.169155814300D-03 Z=   0.000000000000D+00
 I=    2 X=  -5.382898710637D-02 Y=   2.769551571030D-02 Z=   0.000000000000D+00
 I=    3 X=   7.157312810958D-02 Y=   3.236688718314D-02 Z=   0.000000000000D+00
 I=    4 X=  -4.757903538854D-02 Y=   2.136353654516D-02 Z=   0.000000000000D+00
 I=    5 X=  -1.054568979243D-01 Y=  -9.716752053113D-02 Z=   0.000000000000D+00
 I=    6 X=   8.912190656208D-02 Y=   1.018103728535D-01 Z=   0.000000000000D+00
 I=    7 X=   7.771058446651D-02 Y=  -8.089963594671D-02 Z=   0.000000000000D+00

 Summary information for step     18
 Time (fs)    17.911077
 EKin =       0.1442231; EPot =    -214.8572412; ETot =    -214.7130181 A.U.
 Angular momentum (instantaneous)
   JX = -0.1876112566D-18  JY = -0.1468255437D-18  JZ = -0.2142996726D-08
 Jtot =  0.2142996726D-08 H-BAR;  J (Quantum Number) =  0.0000000000D+00
 Total energy  -2.147130D+02  Delta-E   1.065814D-11 A.U.
 Total angular momentum   2.142997D-09  Delta-A   2.898058D-12 h-bar
 Cartesian coordinates: (bohr)
 I=    1 X=  -2.943944975040D+00 Y=   2.487703525778D+00 Z=   0.000000000000D+00
 I=    2 X=  -4.366331995658D+00 Y=  -1.939011529462D+00 Z=   0.000000000000D+00
 I=    3 X=  -3.512566220439D-01 Y=   3.703351730024D+00 Z=   0.000000000000D+00
 I=    4 X=  -5.328753067749D+00 Y=   3.336676536902D+00 Z=   0.000000000000D+00
 I=    5 X=   2.002314390769D+00 Y=  -8.248920714810D-01 Z=   0.000000000000D+00
 I=    6 X=   3.503069528955D+00 Y=   1.024758437698D+00 Z=   0.000000000000D+00
 I=    7 X=  -2.345953568988D+00 Y=  -2.439590316761D+00 Z=   0.000000000000D+00
 MW cartesian velocity: (sqrt(amu)*bohr/sec)
 I=    1 X=   1.121432329113D+14 Y=  -4.464014090360D+13 Z=  -1.660821548655D+02
 I=    2 X=   1.311122720138D+14 Y=  -2.496541237110D+14 Z=  -3.239911314188D+02
 I=    3 X=  -2.684015070376D+14 Y=  -8.174625929269D+12 Z=   4.479343618057D+02
 I=    4 X=  -4.966807916532D+12 Y=  -1.878648059061D+14 Z=   6.661006270769D+02
 I=    5 X=   1.191438459653D+14 Y=  -1.244149524366D+13 Z=   5.020958307627D+02
 I=    6 X=   1.418192188860D+13 Y=   5.322150158946D+12 Z=  -3.605367571068D+02
 I=    7 X=  -1.747097251162D+14 Y=   1.543656672205D+14 Z=  -1.348856670172D+02
 Next step-size   0.4000000000D+00 sqrt(amu)*bohr
 Do projection in prediction step
 Use Bulirsch-Stoer Integration Method First
 Energy from last cycle -0.2147130181D+03 A.U.
 Energy from this cycle -0.2147130181D+03 A.U.
 Predict stepsize   0.4000000000D+00 sqrt(amu)*bohr
 Time increment   0.7347983445D+00 femtosec

 Predicted information for step     19
 Time (fs)    18.645876
 EKin =       0.1779731; EPot =    -214.8909912; ETot =    -214.7130181 A.U.
 Angular momentum (instantaneous)
   JX = -0.1876107233D-18  JY = -0.1468252293D-18  JZ = -0.2142996726D-08
 Jtot =  0.2142996726D-08 H-BAR;  J (Quantum Number) =  0.0000000000D+00
 Total energy  -2.147130D+02  Delta-E   2.842171D-14 A.U.
 Total angular momentum   2.142997D-09  Delta-A   0.000000D+00 h-bar
 Cartesian coordinates: (bohr)
 I=    1 X=  -2.918447034840D+00 Y=   2.477881425534D+00 Z=   0.000000000000D+00
 I=    2 X=  -4.259448464924D+00 Y=  -2.127564980631D+00 Z=   0.000000000000D+00
 I=    3 X=  -5.651010455371D-01 Y=   3.689184442598D+00 Z=   0.000000000000D+00
 I=    4 X=  -5.320426481987D+00 Y=   3.194103931079D+00 Z=   0.000000000000D+00
 I=    5 X=   2.029768128445D+00 Y=  -8.254996454004D-01 Z=   0.000000000000D+00
 I=    6 X=   3.504291685006D+00 Y=   1.024145453430D+00 Z=   0.000000000000D+00
 I=    7 X=  -2.379107957734D+00 Y=  -2.410004332303D+00 Z=   0.000000000000D+00
 MW cartesian velocity: (sqrt(amu)*bohr/sec)
 I=    1 X=   1.178608674130D+14 Y=  -4.432979473399D+13 Z=  -1.696682636899D+02
 I=    2 X=   1.572532399677D+14 Y=  -2.639799846335D+14 Z=  -2.804121551777D+02
 I=    3 X=  -3.150937133476D+14 Y=  -3.060221481232D+13 Z=   4.665655459215D+02
 I=    4 X=   2.766300213128D+13 Y=  -2.012828412610D+14 Z=   5.619985726858D+02
 I=    5 X=   1.394813654781D+14 Y=   6.600417623069D+12 Z=   2.580591152264D+02
 I=    6 X=  -7.105958157135D+11 Y=  -1.185073368167D+13 Z=  -2.258282809711D+02
 I=    7 X=  -1.852083025511D+14 Y=   1.673815257159D+14 Z=  -4.472783888379D+01
 TRJ-TRJ-TRJ-TRJ-TRJ-TRJ-TRJ-TRJ-TRJ-TRJ-TRJ-TRJ-TRJ-TRJ-TRJ-TRJ-TRJ-TRJ
 
                          Input orientation:                          
 ---------------------------------------------------------------------
 Center     Atomic      Atomic             Coordinates (Angstroms)
 Number     Number       Type             X           Y           Z
 ---------------------------------------------------------------------
      1          5           0       -1.544376    1.311238    0.000000
      2          1           0       -2.254003   -1.125859    0.000000
      3          1           0       -0.299039    1.952232    0.000000
      4          1           0       -2.815448    1.690247    0.000000
      5          6           0        1.074107   -0.436836    0.000000
      6          8           0        1.854391    0.541954    0.000000
      7          8           0       -1.258970   -1.275319    0.000000
 ---------------------------------------------------------------------
                    Distance matrix (angstroms):
                    1          2          3          4          5
     1  B    0.000000
     2  H    2.538309   0.000000
     3  H    1.400620   3.646441   0.000000
     4  H    1.326376   2.871528   2.530011   0.000000
     5  C    3.148367   3.398686   2.755572   4.433184   0.000000
     6  O    3.484740   4.434017   2.574130   4.808948   1.251748
     7  O    2.602256   1.006196   3.367277   3.349210   2.479174
                    6          7
     6  O    0.000000
     7  O    3.604927   0.000000
 Symmetry turned off by external request.
 Stoichiometry    CH3BO2
 Framework group  CS[SG(CH3BO2)]
 Deg. of freedom    11
 Full point group                 CS      NOp   2
 Rotational constants (GHZ):      8.6653575      3.7362376      2.6106186
 Standard basis: 6-31G (6D, 7F)
 Integral buffers will be    262144 words long.
 Raffenetti 2 integral format.
 Two-electron integral symmetry is turned off.
    42 basis functions,   100 primitive gaussians,    42 cartesian basis functions
    15 alpha electrons       15 beta electrons
       nuclear repulsion energy        77.6588163408 Hartrees.
 NAtoms=    7 NActive=    7 NUniq=    7 SFac= 7.50D-01 NAtFMM=   80 NAOKFM=F Big=F
 One-electron integrals computed using PRISM.
 NBasis=    42 RedAO= T  NBF=    42
 NBsUse=    42 1.00D-06 NBFU=    42
 Initial guess read from the read-write file.
 B after Tr=     0.000000    0.000000    0.000000
         Rot=    1.000000    0.000000    0.000000    0.000000 Ang=   0.00 deg.
 Harris functional with IExCor=  402 diagonalized for initial guess.
 ExpMin= 1.27D-01 ExpMax= 5.48D+03 ExpMxC= 8.25D+02 IAcc=1 IRadAn=         1 AccDes= 0.00D+00
 HarFok:  IExCor=  402 AccDes= 0.00D+00 IRadAn=         1 IDoV= 1
 ScaDFX=  1.000000  1.000000  1.000000  1.000000
 FoFCou: FMM=F IPFlag=           0 FMFlag=      100000 FMFlg1=           0
         NFxFlg=           0 DoJE=T BraDBF=F KetDBF=T FulRan=T
         Omega=  0.000000  0.000000  1.000000  0.000000  0.000000 ICntrl=     500 IOpCl=  0
         NMat0=    1 NMatS0=    1 NMatT0=    0 NMatD0=    1 NMtDS0=    0 NMtDT0=    0
         I1Cent=           4 NGrid=           0.
 Symmetry not used in FoFCou.
 Requested convergence on RMS density matrix=1.00D-08 within 128 cycles.
 Requested convergence on MAX density matrix=1.00D-06.
 Requested convergence on             energy=1.00D-06.
 No special actions if energy rises.
 Keep R1 ints in memory in canonical form, NReq=1345159.
 Integral accuracy reduced to 1.0D-05 until final iterations.
 Initial convergence to 1.0D-05 achieved.  Increase integral accuracy.
 SCF Done:  E(RB3LYP) =  -214.889902730     A.U. after   15 cycles
             Convg  =    0.3942D-08             -V/T =  2.0094
 Range of M.O.s used for correlation:     1    42
 NBasis=    42 NAE=    15 NBE=    15 NFC=     0 NFV=     0
 NROrb=     42 NOA=    15 NOB=    15 NVA=    27 NVB=    27
 Symmetrizing basis deriv contribution to polar:
 IMax=3 JMax=2 DiffMx= 0.00D+00
 G2DrvN: will do     8 centers at a time, making    1 passes doing MaxLOS=1.
 Calling FoFCou, ICntrl=  3107 FMM=F I1Cent=   0 AccDes= 0.00D+00.
 FoFDir/FoFCou used for L=0 through L=1.
 End of G2Drv Frequency-dependent properties file   721 does not exist.
 End of G2Drv Frequency-dependent properties file   722 does not exist.
          IDoAtm=1111111
          Differentiating once with respect to electric field.
                with respect to dipole field.
          Differentiating once with respect to nuclear coordinates.
          Keep R1 ints in memory in canonical form, NReq=1209516.
          There are    24 degrees of freedom in the 1st order CPHF.  IDoFFX=5.
     21 vectors produced by pass  0 Test12= 1.69D-15 4.17D-09 XBig12= 2.31D+02 1.25D+01.
 AX will form    21 AO Fock derivatives at one time.
     21 vectors produced by pass  1 Test12= 1.69D-15 4.17D-09 XBig12= 9.69D+01 2.61D+00.
     21 vectors produced by pass  2 Test12= 1.69D-15 4.17D-09 XBig12= 1.11D+00 4.65D-01.
     21 vectors produced by pass  3 Test12= 1.69D-15 4.17D-09 XBig12= 2.64D-03 1.96D-02.
     21 vectors produced by pass  4 Test12= 1.69D-15 4.17D-09 XBig12= 1.77D-06 3.04D-04.
     12 vectors produced by pass  5 Test12= 1.69D-15 4.17D-09 XBig12= 5.40D-10 5.13D-06.
      3 vectors produced by pass  6 Test12= 1.69D-15 4.17D-09 XBig12= 2.10D-13 1.13D-07.
 Inverted reduced A of dimension   120 with in-core refinement.
 Isotropic polarizability for W=    0.000000       41.25 Bohr**3.
 End of Minotr Frequency-dependent properties file   721 does not exist.
 End of Minotr Frequency-dependent properties file   722 does not exist.
 Calling FoFJK, ICntrl=    100127 FMM=F ISym2X=0 I1Cent= 0 IOpClX= 0 NMat=1 NMatS=1 NMatT=0.
 -------------------------------------------------------------------
 Center     Atomic                   Forces (Hartrees/Bohr)
 Number     Number              X              Y              Z
 -------------------------------------------------------------------
      1        5           0.018996232   -0.004246296    0.000000000
      2        1           0.006513519   -0.013337822    0.000000000
      3        1          -0.060021839   -0.031064524    0.000000000
      4        1           0.047224605   -0.017603896    0.000000000
      5        6           0.098310885    0.093199750    0.000000000
      6        8          -0.083067709   -0.096872876    0.000000000
      7        8          -0.027955693    0.069925663    0.000000000
 -------------------------------------------------------------------
 Cartesian Forces:  Max     0.098310885 RMS     0.047816036
 TRJ-TRJ-TRJ-TRJ-TRJ-TRJ-TRJ-TRJ-TRJ-TRJ-TRJ-TRJ-TRJ-TRJ-TRJ-TRJ-TRJ-TRJ
 Trajectory Number     1    Step Number    19

 Eigenvalues of Mass-weighted Force Constants in hartree/(bohr**2*amu):
    -0.40513597D-02     0.13774737D-02     0.23501752D-02     0.52233112D-02
     0.74281615D-02     0.88204887D-02     0.21604714D-01     0.24600675D-01
     0.30736664D-01     0.45738056D-01     0.50411675D-01     0.77367603D-01
     0.82299555D-01     0.13536264D+00     0.41767430D+00     0.00000000D+00
     0.00000000D+00     0.00000000D+00     0.00000000D+00     0.00000000D+00
     0.00000000D+00
 Do projection in correction step
 Using fifth order polynomial potential fitting
 Use Bulirsch-Stoer Integration Method First
 The MW distances (sqrt(amu)*bohr) between:
   1st base point and 2nd base point   0.4035434788D+00
   1st base point and start point      0.3721391758D-03
   2nd base point and start point      0.4038202075D+00
   1st base point and end point        0.4032252987D+00
   2nd base point and end point        0.5130170985D-03
   start point and end point           0.4035017905D+00
 Energy from last cycle -0.2147130181D+03 A.U.
 Energy from this cycle -0.2147130181D+03 A.U.
 Energy difference (2nd-5th)  0.5115907697D-12 A.U.
 Correct distance  0.5130170985D-03 sqrt(amu)*Bohr
 Gradient from poly-fit:
 I=    1 X=  -1.901131895083D-02 Y=   4.241296866601D-03 Z=   0.000000000000D+00
 I=    2 X=  -6.707182602075D-03 Y=   1.336343173603D-02 Z=   0.000000000000D+00
 I=    3 X=   6.003506997038D-02 Y=   3.106909247258D-02 Z=   0.000000000000D+00
 I=    4 X=  -4.722249493456D-02 Y=   1.760360482243D-02 Z=   0.000000000000D+00
 I=    5 X=  -9.831164150127D-02 Y=  -9.320133286883D-02 Z=   0.000000000000D+00
 I=    6 X=   8.306960105291D-02 Y=   9.687509455157D-02 Z=   0.000000000000D+00
 I=    7 X=   2.814796696544D-02 Y=  -6.995118758038D-02 Z=   0.000000000000D+00
 Gradient from 2nd-fit:
 I=    1 X=  -1.901115342398D-02 Y=   4.241497708734D-03 Z=   0.000000000000D+00
 I=    2 X=  -6.707197369079D-03 Y=   1.336346092054D-02 Z=   0.000000000000D+00
 I=    3 X=   6.003509593770D-02 Y=   3.106909620052D-02 Z=   0.000000000000D+00
 I=    4 X=  -4.722247506970D-02 Y=   1.760364002425D-02 Z=   0.000000000000D+00
 I=    5 X=  -9.831170739202D-02 Y=  -9.320148392853D-02 Z=   0.000000000000D+00
 I=    6 X=   8.306970245004D-02 Y=   9.687474683981D-02 Z=   0.000000000000D+00
 I=    7 X=   2.814773486704D-02 Y=  -6.995095776533D-02 Z=   0.000000000000D+00

 Summary information for step     19
 Time (fs)    18.645876
 EKin =       0.1768670; EPot =    -214.8898851; ETot =    -214.7130181 A.U.
 Angular momentum (instantaneous)
   JX = -0.1876939442D-18  JY = -0.1280046714D-18  JZ = -0.2193575679D-08
 Jtot =  0.2193575679D-08 H-BAR;  J (Quantum Number) =  0.0000000000D+00
 Total energy  -2.147130D+02  Delta-E   2.486900D-11 A.U.
 Total angular momentum   2.193576D-09  Delta-A   5.057895D-11 h-bar
 Cartesian coordinates: (bohr)
 I=    1 X=  -2.918463910117D+00 Y=   2.477878821352D+00 Z=   0.000000000000D+00
 I=    2 X=  -4.259901370988D+00 Y=  -2.127489883199D+00 Z=   0.000000000000D+00
 I=    3 X=  -5.649434620947D-01 Y=   3.689234388320D+00 Z=   0.000000000000D+00
 I=    4 X=  -5.320422312758D+00 Y=   3.194129323178D+00 Z=   0.000000000000D+00
 I=    5 X=   2.029762869945D+00 Y=  -8.255008420512D-01 Z=   0.000000000000D+00
 I=    6 X=   3.504291797458D+00 Y=   1.024145469130D+00 Z=   0.000000000000D+00
 I=    7 X=  -2.379074164486D+00 Y=  -2.410011136559D+00 Z=   0.000000000000D+00
 MW cartesian velocity: (sqrt(amu)*bohr/sec)
 I=    1 X=   1.175509291738D+14 Y=  -4.440960317849D+13 Z=  -1.983548797947D+02
 I=    2 X=   1.543647689436D+14 Y=  -2.636892464111D+14 Z=  -8.121404831933D+01
 I=    3 X=  -3.141899615155D+14 Y=  -3.026628621496D+13 Z=   7.433558938461D+02
 I=    4 X=   2.769101915380D+13 Y=  -2.012081319132D+14 Z=   4.685970273001D+02
 I=    5 X=   1.394224828558D+14 Y=   6.571005074855D+12 Z=   4.069334906113D+02
 I=    6 X=  -7.034908420448D+11 Y=  -1.185307551354D+13 Z=  -3.414829707606D+02
 I=    7 X=  -1.844161050372D+14 Y=   1.672994990610D+14 Z=  -1.302585883048D+02
 Next step-size   0.4000000000D+00 sqrt(amu)*bohr
 Do projection in prediction step
 Use Bulirsch-Stoer Integration Method First
 Energy from last cycle -0.2147130181D+03 A.U.
 Energy from this cycle -0.2147130181D+03 A.U.
 Predict stepsize   0.4000000000D+00 sqrt(amu)*bohr
 Time increment   0.6805390192D+00 femtosec

 Predicted information for step     20
 Time (fs)    19.326415
 EKin =       0.1970567; EPot =    -214.9100748; ETot =    -214.7130181 A.U.
 Angular momentum (instantaneous)
   JX = -0.1876930303D-18  JY = -0.1279901972D-18  JZ = -0.2193595260D-08
 Jtot =  0.2193595260D-08 H-BAR;  J (Quantum Number) =  0.0000000000D+00
 Total energy  -2.147130D+02  Delta-E  -5.684342D-14 A.U.
 Total angular momentum   2.193595D-09  Delta-A   1.958148D-14 h-bar
 Cartesian coordinates: (bohr)
 I=    1 X=  -2.894089566228D+00 Y=   2.468603421218D+00 Z=   0.000000000000D+00
 I=    2 X=  -4.158282526712D+00 Y=  -2.308204818145D+00 Z=   0.000000000000D+00
 I=    3 X=  -7.896523346853D-01 Y=   3.662320315237D+00 Z=   0.000000000000D+00
 I=    4 X=  -5.291628662571D+00 Y=   3.054218701121D+00 Z=   0.000000000000D+00
 I=    5 X=   2.058878012777D+00 Y=  -8.225627309051D-01 Z=   0.000000000000D+00
 I=    6 X=   3.503079772310D+00 Y=   1.020850216525D+00 Z=   0.000000000000D+00
 I=    7 X=  -2.410540779290D+00 Y=  -2.380637750494D+00 Z=   0.000000000000D+00
 MW cartesian velocity: (sqrt(amu)*bohr/sec)
 I=    1 X=   1.195839171518D+14 Y=  -4.646435250580D+13 Z=  -5.176822218674D+02
 I=    2 X=   1.389272655122D+14 Y=  -2.681369246375D+14 Z=  -3.621075892567D+02
 I=    3 X=  -3.469430948763D+14 Y=  -4.868183463752D+13 Z=   1.585571342599D+03
 I=    4 X=   5.697224475595D+13 Y=  -2.111518219666D+14 Z=   9.774537158549D+02
 I=    5 X=   1.566913159473D+14 Y=   2.312370721421D+13 Z=   1.027916000304D+03
 I=    6 X=  -1.332097656390D+13 Y=  -2.662670056687D+13 Z=  -7.927183119698D+02
 I=    7 X=  -1.836963231722D+14 Y=   1.776755493163D+14 Z=  -2.206011202317D+02
 TRJ-TRJ-TRJ-TRJ-TRJ-TRJ-TRJ-TRJ-TRJ-TRJ-TRJ-TRJ-TRJ-TRJ-TRJ-TRJ-TRJ-TRJ
 
                          Input orientation:                          
 ---------------------------------------------------------------------
 Center     Atomic      Atomic             Coordinates (Angstroms)
 Number     Number       Type             X           Y           Z
 ---------------------------------------------------------------------
      1          5           0       -1.531486    1.306329    0.000000
      2          1           0       -2.200468   -1.221449    0.000000
      3          1           0       -0.417866    1.938016    0.000000
      4          1           0       -2.800209    1.616223    0.000000
      5          6           0        1.089511   -0.435281    0.000000
      6          8           0        1.853750    0.540211    0.000000
      7          8           0       -1.275603   -1.259779    0.000000
 ---------------------------------------------------------------------
                    Distance matrix (angstroms):
                    1          2          3          4          5
     1  B    0.000000
     2  H    2.614804   0.000000
     3  H    1.280304   3.627657   0.000000
     4  H    1.306022   2.900357   2.403978   0.000000
     5  C    3.146877   3.382606   2.811535   4.397567   0.000000
     6  O    3.470844   4.420422   2.667227   4.776729   1.239212
     7  O    2.578834   0.925659   3.310832   3.255121   2.504708
                    6          7
     6  O    0.000000
     7  O    3.610099   0.000000
 Symmetry turned off by external request.
 Stoichiometry    CH3BO2
 Framework group  CS[SG(CH3BO2)]
 Deg. of freedom    11
 Full point group                 CS      NOp   2
 Rotational constants (GHZ):      8.8108833      3.7244535      2.6178575
 Standard basis: 6-31G (6D, 7F)
 Integral buffers will be    262144 words long.
 Raffenetti 2 integral format.
 Two-electron integral symmetry is turned off.
    42 basis functions,   100 primitive gaussians,    42 cartesian basis functions
    15 alpha electrons       15 beta electrons
       nuclear repulsion energy        78.3975880733 Hartrees.
 NAtoms=    7 NActive=    7 NUniq=    7 SFac= 7.50D-01 NAtFMM=   80 NAOKFM=F Big=F
 One-electron integrals computed using PRISM.
 NBasis=    42 RedAO= T  NBF=    42
 NBsUse=    42 1.00D-06 NBFU=    42
 Initial guess read from the read-write file.
 B after Tr=     0.000000    0.000000    0.000000
         Rot=    1.000000    0.000000    0.000000    0.000000 Ang=   0.00 deg.
 Harris functional with IExCor=  402 diagonalized for initial guess.
 ExpMin= 1.27D-01 ExpMax= 5.48D+03 ExpMxC= 8.25D+02 IAcc=1 IRadAn=         1 AccDes= 0.00D+00
 HarFok:  IExCor=  402 AccDes= 0.00D+00 IRadAn=         1 IDoV= 1
 ScaDFX=  1.000000  1.000000  1.000000  1.000000
 FoFCou: FMM=F IPFlag=           0 FMFlag=      100000 FMFlg1=           0
         NFxFlg=           0 DoJE=T BraDBF=F KetDBF=T FulRan=T
         Omega=  0.000000  0.000000  1.000000  0.000000  0.000000 ICntrl=     500 IOpCl=  0
         NMat0=    1 NMatS0=    1 NMatT0=    0 NMatD0=    1 NMtDS0=    0 NMtDT0=    0
         I1Cent=           4 NGrid=           0.
 Symmetry not used in FoFCou.
 Requested convergence on RMS density matrix=1.00D-08 within 128 cycles.
 Requested convergence on MAX density matrix=1.00D-06.
 Requested convergence on             energy=1.00D-06.
 No special actions if energy rises.
 Keep R1 ints in memory in canonical form, NReq=1345159.
 Integral accuracy reduced to 1.0D-05 until final iterations.
 Initial convergence to 1.0D-05 achieved.  Increase integral accuracy.
 SCF Done:  E(RB3LYP) =  -214.908964335     A.U. after   15 cycles
             Convg  =    0.7329D-08             -V/T =  2.0082
 Range of M.O.s used for correlation:     1    42
 NBasis=    42 NAE=    15 NBE=    15 NFC=     0 NFV=     0
 NROrb=     42 NOA=    15 NOB=    15 NVA=    27 NVB=    27
 Symmetrizing basis deriv contribution to polar:
 IMax=3 JMax=2 DiffMx= 0.00D+00
 G2DrvN: will do     8 centers at a time, making    1 passes doing MaxLOS=1.
 Calling FoFCou, ICntrl=  3107 FMM=F I1Cent=   0 AccDes= 0.00D+00.
 FoFDir/FoFCou used for L=0 through L=1.
 End of G2Drv Frequency-dependent properties file   721 does not exist.
 End of G2Drv Frequency-dependent properties file   722 does not exist.
          IDoAtm=1111111
          Differentiating once with respect to electric field.
                with respect to dipole field.
          Differentiating once with respect to nuclear coordinates.
          Keep R1 ints in memory in canonical form, NReq=1209516.
          There are    24 degrees of freedom in the 1st order CPHF.  IDoFFX=5.
     21 vectors produced by pass  0 Test12= 1.69D-15 4.17D-09 XBig12= 2.11D+02 1.20D+01.
 AX will form    21 AO Fock derivatives at one time.
     21 vectors produced by pass  1 Test12= 1.69D-15 4.17D-09 XBig12= 8.17D+01 2.37D+00.
     21 vectors produced by pass  2 Test12= 1.69D-15 4.17D-09 XBig12= 7.37D-01 3.90D-01.
     21 vectors produced by pass  3 Test12= 1.69D-15 4.17D-09 XBig12= 1.58D-03 1.46D-02.
     21 vectors produced by pass  4 Test12= 1.69D-15 4.17D-09 XBig12= 7.26D-07 2.37D-04.
     12 vectors produced by pass  5 Test12= 1.69D-15 4.17D-09 XBig12= 2.34D-10 3.09D-06.
      3 vectors produced by pass  6 Test12= 1.69D-15 4.17D-09 XBig12= 1.00D-13 6.89D-08.
 Inverted reduced A of dimension   120 with in-core refinement.
 Isotropic polarizability for W=    0.000000       38.85 Bohr**3.
 End of Minotr Frequency-dependent properties file   721 does not exist.
 End of Minotr Frequency-dependent properties file   722 does not exist.
 Calling FoFJK, ICntrl=    100127 FMM=F ISym2X=0 I1Cent= 0 IOpClX= 0 NMat=1 NMatS=1 NMatT=0.
 -------------------------------------------------------------------
 Center     Atomic                   Forces (Hartrees/Bohr)
 Number     Number              X              Y              Z
 -------------------------------------------------------------------
      1        5          -0.005312118   -0.021215362    0.000000000
      2        1          -0.072271385   -0.005590337    0.000000000
      3        1          -0.035199828   -0.022403373    0.000000000
      4        1           0.044473089   -0.013572613    0.000000000
      5        6           0.088234808    0.085023213    0.000000000
      6        8          -0.074162542   -0.087852710    0.000000000
      7        8           0.054237975    0.065611184    0.000000000
 -------------------------------------------------------------------
 Cartesian Forces:  Max     0.088234808 RMS     0.046350025
 TRJ-TRJ-TRJ-TRJ-TRJ-TRJ-TRJ-TRJ-TRJ-TRJ-TRJ-TRJ-TRJ-TRJ-TRJ-TRJ-TRJ-TRJ
 Trajectory Number     1    Step Number    20

 Eigenvalues of Mass-weighted Force Constants in hartree/(bohr**2*amu):
    -0.39697370D-01    -0.19308149D-01    -0.33216886D-02     0.13222565D-02
     0.27884987D-02     0.55454473D-02     0.84544587D-02     0.17207588D-01
     0.26590376D-01     0.43582972D-01     0.48781922D-01     0.85792349D-01
     0.14339332D+00     0.18074447D+00     0.73279355D+00     0.00000000D+00
     0.00000000D+00     0.00000000D+00     0.00000000D+00     0.00000000D+00
     0.00000000D+00
 Do projection in correction step
 Using fifth order polynomial potential fitting
 Use Bulirsch-Stoer Integration Method First
 The MW distances (sqrt(amu)*bohr) between:
   1st base point and 2nd base point   0.4035451025D+00
   1st base point and start point      0.5130170985D-03
   2nd base point and start point      0.4038591496D+00
   1st base point and end point        0.4032479481D+00
   2nd base point and end point        0.6158870738D-03
   start point and end point           0.4035614775D+00
 Energy from last cycle -0.2147130181D+03 A.U.
 Energy from this cycle -0.2147130181D+03 A.U.
 Energy difference (2nd-5th)  0.3979039320D-12 A.U.
 Correct distance  0.6158870738D-03 sqrt(amu)*Bohr
 Gradient from poly-fit:
 I=    1 X=   5.271582660110D-03 Y=   2.119603013317D-02 Z=   0.000000000000D+00
 I=    2 X=   7.188011450072D-02 Y=   5.602978734475D-03 Z=   0.000000000000D+00
 I=    3 X=   3.523500386046D-02 Y=   2.242273271951D-02 Z=   0.000000000000D+00
 I=    4 X=  -4.447315510992D-02 Y=   1.356853247954D-02 Z=   0.000000000000D+00
 I=    5 X=  -8.823483004176D-02 Y=  -8.502374483126D-02 Z=   0.000000000000D+00
 I=    6 X=   7.416477835635D-02 Y=   8.786090200943D-02 Z=   0.000000000000D+00
 I=    7 X=  -5.384349422596D-02 Y=  -6.562743124488D-02 Z=   0.000000000000D+00
 Gradient from 2nd-fit:
 I=    1 X=   5.271494812693D-03 Y=   2.119593105748D-02 Z=   0.000000000000D+00
 I=    2 X=   7.188012083227D-02 Y=   5.602967274598D-03 Z=   0.000000000000D+00
 I=    3 X=   3.523499440522D-02 Y=   2.242273048194D-02 Z=   0.000000000000D+00
 I=    4 X=  -4.447316504585D-02 Y=   1.356851705994D-02 Z=   0.000000000000D+00
 I=    5 X=  -8.823480233196D-02 Y=  -8.502366759863D-02 Z=   0.000000000000D+00
 I=    6 X=   7.416472727681D-02 Y=   8.786107841078D-02 Z=   0.000000000000D+00
 I=    7 X=  -5.384336994918D-02 Y=  -6.562755668610D-02 Z=   0.000000000000D+00

 Summary information for step     20
 Time (fs)    19.326415
 EKin =       0.1959763; EPot =    -214.9089944; ETot =    -214.7130181 A.U.
 Angular momentum (instantaneous)
   JX = -0.2343629833D-18  JY = -0.5535659934D-19  JZ = -0.2386727357D-08
 Jtot =  0.2386727357D-08 H-BAR;  J (Quantum Number) =  0.0000000000D+00
 Total energy  -2.147130D+02  Delta-E   3.885248D-11 A.U.
 Total angular momentum   2.386727D-09  Delta-A   1.931517D-10 h-bar
 Cartesian coordinates: (bohr)
 I=    1 X=  -2.894109896367D+00 Y=   2.468597097228D+00 Z=   0.000000000000D+00
 I=    2 X=  -4.158815695919D+00 Y=  -2.308279135662D+00 Z=   0.000000000000D+00
 I=    3 X=  -7.894334767219D-01 Y=   3.662425025928D+00 Z=   0.000000000000D+00
 I=    4 X=  -5.291632488573D+00 Y=   3.054240274314D+00 Z=   0.000000000000D+00
 I=    5 X=   2.058872694321D+00 Y=  -8.225655532400D-01 Z=   0.000000000000D+00
 I=    6 X=   3.503080873127D+00 Y=   1.020849955557D+00 Z=   0.000000000000D+00
 I=    7 X=  -2.410503851216D+00 Y=  -2.380634293651D+00 Z=   0.000000000000D+00
 MW cartesian velocity: (sqrt(amu)*bohr/sec)
 I=    1 X=   1.191589286560D+14 Y=  -4.663550663614D+13 Z=  -2.695451502284D+02
 I=    2 X=   1.354851378358D+14 Y=  -2.688360284101D+14 Z=  -4.732332986522D+01
 I=    3 X=  -3.455295389513D+14 Y=  -4.793696355625D+13 Z=   1.097984296022D+03
 I=    4 X=   5.695886455113D+13 Y=  -2.110823656332D+14 Z=   4.992506571019D+02
 I=    5 X=   1.566205513659D+14 Y=   2.306140152876D+13 Z=   6.505002759523D+02
 I=    6 X=  -1.329277899996D+13 Y=  -2.664136404447D+13 Z=  -5.284735940376D+02
 I=    7 X=  -1.827980773205D+14 Y=   1.778572527736D+14 Z=  -2.003934320101D+02
 Next step-size   0.4000000000D+00 sqrt(amu)*bohr
 Do projection in prediction step
 Use Bulirsch-Stoer Integration Method First
 Energy from last cycle -0.2147130181D+03 A.U.
 Energy from this cycle -0.2147130181D+03 A.U.
 Predict stepsize   0.4000000000D+00 sqrt(amu)*bohr
 Time increment   0.6610619415D+00 femtosec

 Predicted information for step     21
 Time (fs)    19.987477
 EKin =       0.2006298; EPot =    -214.9136479; ETot =    -214.7130181 A.U.
 Angular momentum (instantaneous)
   JX = -0.2343484561D-18  JY = -0.5527170322D-19  JZ = -0.2387373546D-08
 Jtot =  0.2387373546D-08 H-BAR;  J (Quantum Number) =  0.0000000000D+00
 Total energy  -2.147130D+02  Delta-E  -6.821210D-13 A.U.
 Total angular momentum   2.387374D-09  Delta-A   6.461887D-13 h-bar
 Cartesian coordinates: (bohr)
 I=    1 X=  -2.870671268565D+00 Y=   2.458765344897D+00 Z=   0.000000000000D+00
 I=    2 X=  -4.089679474243D+00 Y=  -2.486466379659D+00 Z=   0.000000000000D+00
 I=    3 X=  -1.021793989358D+00 Y=   3.627294146822D+00 Z=   0.000000000000D+00
 I=    4 X=  -5.245401852223D+00 Y=   2.912769113889D+00 Z=   0.000000000000D+00
 I=    5 X=   2.090198451906D+00 Y=  -8.167740876925D-01 Z=   0.000000000000D+00
 I=    6 X=   3.499979491874D+00 Y=   1.015375139643D+00 Z=   0.000000000000D+00
 I=    7 X=  -2.439665409631D+00 Y=  -2.350382308981D+00 Z=   0.000000000000D+00
 MW cartesian velocity: (sqrt(amu)*bohr/sec)
 I=    1 X=   1.151036086202D+14 Y=  -5.281694029551D+13 Z=  -5.133139763601D+02
 I=    2 X=   6.699226302930D+13 Y=  -2.724327586449D+14 Z=  -2.246542285567D+02
 I=    3 X=  -3.566397280719D+14 Y=  -5.723990798339D+13 Z=   1.379514712424D+03
 I=    4 X=   8.290798930382D+13 Y=  -2.181658031590D+14 Z=   7.138815851472D+02
 I=    5 X=   1.713106953475D+14 Y=   3.730441890930D+13 Z=   3.179676769700D+02
 I=    6 X=  -2.394682617791D+13 Y=  -3.923654431681D+13 Z=  -3.224716084198D+02
 I=    7 X=  -1.680356363649D+14 Y=   1.882600972127D+14 Z=   3.840504532585D+00
 TRJ-TRJ-TRJ-TRJ-TRJ-TRJ-TRJ-TRJ-TRJ-TRJ-TRJ-TRJ-TRJ-TRJ-TRJ-TRJ-TRJ-TRJ
 
                          Input orientation:                          
 ---------------------------------------------------------------------
 Center     Atomic      Atomic             Coordinates (Angstroms)
 Number     Number       Type             X           Y           Z
 ---------------------------------------------------------------------
      1          5           0       -1.519094    1.301123    0.000000
      2          1           0       -2.164165   -1.315781    0.000000
      3          1           0       -0.540710    1.919481    0.000000
      4          1           0       -2.775747    1.541371    0.000000
      5          6           0        1.106085   -0.432218    0.000000
      6          8           0        1.852109    0.537313    0.000000
      7          8           0       -1.291015   -1.243769    0.000000
 ---------------------------------------------------------------------
                    Distance matrix (angstroms):
                    1          2          3          4          5
     1  B    0.000000
     2  H    2.695237   0.000000
     3  H    1.157412   3.619742   0.000000
     4  H    1.279413   2.921875   2.266795   0.000000
     5  C    3.145797   3.387510   2.870963   4.354731   0.000000
     6  O    3.456648   4.423169   2.763327   4.735524   1.223333
     7  O    2.555091   0.876114   3.251017   3.156174   2.530752
                    6          7
     6  O    0.000000
     7  O    3.612684   0.000000
 Symmetry turned off by external request.
 Stoichiometry    CH3BO2
 Framework group  CS[SG(CH3BO2)]
 Deg. of freedom    11
 Full point group                 CS      NOp   2
 Rotational constants (GHZ):      8.9663073      3.7126803      2.6255276
 Standard basis: 6-31G (6D, 7F)
 Integral buffers will be    262144 words long.
 Raffenetti 2 integral format.
 Two-electron integral symmetry is turned off.
    42 basis functions,   100 primitive gaussians,    42 cartesian basis functions
    15 alpha electrons       15 beta electrons
       nuclear repulsion energy        79.1564962060 Hartrees.
 NAtoms=    7 NActive=    7 NUniq=    7 SFac= 7.50D-01 NAtFMM=   80 NAOKFM=F Big=F
 One-electron integrals computed using PRISM.
 NBasis=    42 RedAO= T  NBF=    42
 NBsUse=    42 1.00D-06 NBFU=    42
 Initial guess read from the read-write file.
 B after Tr=     0.000000    0.000000    0.000000
         Rot=    1.000000    0.000000    0.000000    0.000000 Ang=   0.00 deg.
 Harris functional with IExCor=  402 diagonalized for initial guess.
 ExpMin= 1.27D-01 ExpMax= 5.48D+03 ExpMxC= 8.25D+02 IAcc=1 IRadAn=         1 AccDes= 0.00D+00
 HarFok:  IExCor=  402 AccDes= 0.00D+00 IRadAn=         1 IDoV= 1
 ScaDFX=  1.000000  1.000000  1.000000  1.000000
 FoFCou: FMM=F IPFlag=           0 FMFlag=      100000 FMFlg1=           0
         NFxFlg=           0 DoJE=T BraDBF=F KetDBF=T FulRan=T
         Omega=  0.000000  0.000000  1.000000  0.000000  0.000000 ICntrl=     500 IOpCl=  0
         NMat0=    1 NMatS0=    1 NMatT0=    0 NMatD0=    1 NMtDS0=    0 NMtDT0=    0
         I1Cent=           4 NGrid=           0.
 Symmetry not used in FoFCou.
 Requested convergence on RMS density matrix=1.00D-08 within 128 cycles.
 Requested convergence on MAX density matrix=1.00D-06.
 Requested convergence on             energy=1.00D-06.
 No special actions if energy rises.
 Keep R1 ints in memory in canonical form, NReq=1345159.
 Integral accuracy reduced to 1.0D-05 until final iterations.
 Initial convergence to 1.0D-05 achieved.  Increase integral accuracy.
 SCF Done:  E(RB3LYP) =  -214.912998794     A.U. after   15 cycles
             Convg  =    0.9361D-08             -V/T =  2.0070
 Range of M.O.s used for correlation:     1    42
 NBasis=    42 NAE=    15 NBE=    15 NFC=     0 NFV=     0
 NROrb=     42 NOA=    15 NOB=    15 NVA=    27 NVB=    27
 Symmetrizing basis deriv contribution to polar:
 IMax=3 JMax=2 DiffMx= 0.00D+00
 G2DrvN: will do     8 centers at a time, making    1 passes doing MaxLOS=1.
 Calling FoFCou, ICntrl=  3107 FMM=F I1Cent=   0 AccDes= 0.00D+00.
 FoFDir/FoFCou used for L=0 through L=1.
 End of G2Drv Frequency-dependent properties file   721 does not exist.
 End of G2Drv Frequency-dependent properties file   722 does not exist.
          IDoAtm=1111111
          Differentiating once with respect to electric field.
                with respect to dipole field.
          Differentiating once with respect to nuclear coordinates.
          Keep R1 ints in memory in canonical form, NReq=1209516.
          There are    24 degrees of freedom in the 1st order CPHF.  IDoFFX=5.
     21 vectors produced by pass  0 Test12= 1.69D-15 4.17D-09 XBig12= 1.97D+02 1.14D+01.
 AX will form    21 AO Fock derivatives at one time.
     21 vectors produced by pass  1 Test12= 1.69D-15 4.17D-09 XBig12= 7.04D+01 2.16D+00.
     21 vectors produced by pass  2 Test12= 1.69D-15 4.17D-09 XBig12= 4.88D-01 2.76D-01.
     21 vectors produced by pass  3 Test12= 1.69D-15 4.17D-09 XBig12= 6.69D-04 7.21D-03.
     21 vectors produced by pass  4 Test12= 1.69D-15 4.17D-09 XBig12= 4.50D-07 1.51D-04.
     12 vectors produced by pass  5 Test12= 1.69D-15 4.17D-09 XBig12= 1.57D-10 2.59D-06.
      3 vectors produced by pass  6 Test12= 1.69D-15 4.17D-09 XBig12= 5.78D-14 5.73D-08.
 Inverted reduced A of dimension   120 with in-core refinement.
 Isotropic polarizability for W=    0.000000       36.79 Bohr**3.
 End of Minotr Frequency-dependent properties file   721 does not exist.
 End of Minotr Frequency-dependent properties file   722 does not exist.
 Calling FoFJK, ICntrl=    100127 FMM=F ISym2X=0 I1Cent= 0 IOpClX= 0 NMat=1 NMatS=1 NMatT=0.
 -------------------------------------------------------------------
 Center     Atomic                   Forces (Hartrees/Bohr)
 Number     Number              X              Y              Z
 -------------------------------------------------------------------
      1        5          -0.049961974   -0.053244712    0.000000000
      2        1          -0.147966343   -0.015139265    0.000000000
      3        1           0.011975742    0.001541500    0.000000000
      4        1           0.038916869   -0.009338148    0.000000000
      5        6           0.074738315    0.072136407    0.000000000
      6        8          -0.062063015   -0.074247278    0.000000000
      7        8           0.134360406    0.078291495    0.000000000
 -------------------------------------------------------------------
 Cartesian Forces:  Max     0.147966343 RMS     0.059176162
 TRJ-TRJ-TRJ-TRJ-TRJ-TRJ-TRJ-TRJ-TRJ-TRJ-TRJ-TRJ-TRJ-TRJ-TRJ-TRJ-TRJ-TRJ
 Trajectory Number     1    Step Number    21

 Eigenvalues of Mass-weighted Force Constants in hartree/(bohr**2*amu):
    -0.89815347D-01    -0.66102372D-01    -0.41739098D-02     0.12077305D-02
     0.21998069D-02     0.23695452D-02     0.46615233D-02     0.69122286D-02
     0.12230422D-01     0.37139292D-01     0.43462470D-01     0.97361097D-01
     0.17194259D+00     0.33554878D+00     0.10276665D+01     0.00000000D+00
     0.00000000D+00     0.00000000D+00     0.00000000D+00     0.00000000D+00
     0.00000000D+00
 Do projection in correction step
 Using fifth order polynomial potential fitting
 Use Bulirsch-Stoer Integration Method First
 The MW distances (sqrt(amu)*bohr) between:
   1st base point and 2nd base point   0.4034284482D+00
   1st base point and start point      0.6158870738D-03
   2nd base point and start point      0.4036865726D+00
   1st base point and end point        0.4032603092D+00
   2nd base point and end point        0.5352993033D-03
   start point and end point           0.4035179100D+00
 Energy from last cycle -0.2147130181D+03 A.U.
 Energy from this cycle -0.2147130181D+03 A.U.
 Energy difference (2nd-5th)  0.2842170943D-13 A.U.
 Correct distance  0.5352993033D-03 sqrt(amu)*Bohr
 Gradient from poly-fit:
 I=    1 X=   4.984740362404D-02 Y=   5.317827167851D-02 Z=   0.000000000000D+00
 I=    2 X=   1.477099486268D-01 Y=   1.513010884733D-02 Z=   0.000000000000D+00
 I=    3 X=  -1.186620406774D-02 Y=  -1.473766383617D-03 Z=   0.000000000000D+00
 I=    4 X=  -3.891532905188D-02 Y=   9.333932272234D-03 Z=   0.000000000000D+00
 I=    5 X=  -7.473978454276D-02 Y=  -7.213854346078D-02 Z=   0.000000000000D+00
 I=    6 X=   6.206567386622D-02 Y=   7.425621361301D-02 Z=   0.000000000000D+00
 I=    7 X=  -1.341017084547D-01 Y=  -7.828621656668D-02 Z=   0.000000000000D+00
 Gradient from 2nd-fit:
 I=    1 X=   4.984603044107D-02 Y=   5.317666932296D-02 Z=   0.000000000000D+00
 I=    2 X=   1.477100755586D-01 Y=   1.512990022560D-02 Z=   0.000000000000D+00
 I=    3 X=  -1.186638893565D-02 Y=  -1.473818505587D-03 Z=   0.000000000000D+00
 I=    4 X=  -3.891547801047D-02 Y=   9.333664519425D-03 Z=   0.000000000000D+00
 I=    5 X=  -7.473928836048D-02 Y=  -7.213727174348D-02 Z=   0.000000000000D+00
 I=    6 X=   6.206485043808D-02 Y=   7.425905252416D-02 Z=   0.000000000000D+00
 I=    7 X=  -1.340998011312D-01 Y=  -7.828819634308D-02 Z=   0.000000000000D+00

 Summary information for step     21
 Time (fs)    19.987477
 EKin =       0.2000267; EPot =    -214.9130447; ETot =    -214.7130181 A.U.
 Angular momentum (instantaneous)
   JX = -0.3331907665D-18  JY = -0.1335043716D-18  JZ = -0.3170887142D-08
 Jtot =  0.3170887142D-08 H-BAR;  J (Quantum Number) =  0.0000000000D+00
 Total energy  -2.147130D+02  Delta-E   1.819274D-10 A.U.
 Total angular momentum   3.170887D-09  Delta-A   7.841598D-10 h-bar
 Cartesian coordinates: (bohr)
 I=    1 X=  -2.870699848373D+00 Y=   2.458750455090D+00 Z=   0.000000000000D+00
 I=    2 X=  -4.089908212553D+00 Y=  -2.486707004822D+00 Z=   0.000000000000D+00
 I=    3 X=  -1.021463908586D+00 Y=   3.627507156472D+00 Z=   0.000000000000D+00
 I=    4 X=  -5.245411167123D+00 Y=   2.912784291885D+00 Z=   0.000000000000D+00
 I=    5 X=   2.090193413239D+00 Y=  -8.167785100531D-01 Z=   0.000000000000D+00
 I=    6 X=   3.499981432006D+00 Y=   1.015374450064D+00 Z=   0.000000000000D+00
 I=    7 X=  -2.439649696642D+00 Y=  -2.350367269241D+00 Z=   0.000000000000D+00
 MW cartesian velocity: (sqrt(amu)*bohr/sec)
 I=    1 X=   1.144608268139D+14 Y=  -5.319631029326D+13 Z=  -3.322689061216D+02
 I=    2 X=   6.580433111302D+13 Y=  -2.741020353427D+14 Z=   1.879477011592D+02
 I=    3 X=  -3.543813463882D+14 Y=  -5.569068002190D+13 Z=   1.354263619554D+03
 I=    4 X=   8.285696055564D+13 Y=  -2.181177105297D+14 Z=   4.169274963334D+02
 I=    5 X=   1.712312561784D+14 Y=   3.720561188236D+13 Z=   6.585381134548D+02
 I=    6 X=  -2.389769932926D+13 Y=  -3.926055344982D+13 Z=  -5.401170492333D+02
 I=    7 X=  -1.677385703937D+14 Y=   1.887024915115D+14 Z=  -2.463966218376D+02
 Next step-size   0.4000000000D+00 sqrt(amu)*bohr
 Do projection in prediction step
 Use Bulirsch-Stoer Integration Method First
 Energy from last cycle -0.2147130181D+03 A.U.
 Energy from this cycle -0.2147130181D+03 A.U.
 Predict stepsize   0.4000000000D+00 sqrt(amu)*bohr
 Time increment   0.6617266272D+00 femtosec

 Predicted information for step     22
 Time (fs)    20.649203
 EKin =       0.1973534; EPot =    -214.9103715; ETot =    -214.7130181 A.U.
 Angular momentum (instantaneous)
   JX = -0.3333430445D-18  JY = -0.1316837850D-18  JZ = -0.3178993873D-08
 Jtot =  0.3178993873D-08 H-BAR;  J (Quantum Number) =  0.0000000000D+00
 Total energy  -2.147130D+02  Delta-E  -2.359002D-12 A.U.
 Total angular momentum   3.178994D-09  Delta-A   8.106731D-12 h-bar
 Cartesian coordinates: (bohr)
 I=    1 X=  -2.849153324554D+00 Y=   2.446881288512D+00 Z=   0.000000000000D+00
 I=    2 X=  -4.078877694374D+00 Y=  -2.671539273222D+00 Z=   0.000000000000D+00
 I=    3 X=  -1.248514718670D+00 Y=   3.593468693795D+00 Z=   0.000000000000D+00
 I=    4 X=  -5.183411086588D+00 Y=   2.767405481894D+00 Z=   0.000000000000D+00
 I=    5 X=   2.124090058957D+00 Y=  -8.085288014864D-01 Z=   0.000000000000D+00
 I=    6 X=   3.495292304992D+00 Y=   1.008001032014D+00 Z=   0.000000000000D+00
 I=    7 X=  -2.465516942904D+00 Y=  -2.318062515708D+00 Z=   0.000000000000D+00
 MW cartesian velocity: (sqrt(amu)*bohr/sec)
 I=    1 X=   9.990938129845D+13 Y=  -6.716649931261D+13 Z=  -5.424543992702D+02
 I=    2 X=  -3.400614441388D+13 Y=  -2.882108148027D+14 Z=  -4.226805945830D+02
 I=    3 X=  -3.284159911342D+14 Y=  -4.407459838811D+13 Z=   1.392779397248D+03
 I=    4 X=   1.043689264913D+14 Y=  -2.225345439066D+14 Z=   8.984109135781D+02
 I=    5 X=   1.831704667639D+14 Y=   4.867521144915D+13 Z=   5.821776942620D+02
 I=    6 X=  -3.240037664787D+13 Y=  -4.938087898914D+13 Z=  -4.732752498373D+02
 I=    7 X=  -1.443682889449D+14 Y=   2.022128864970D+14 Z=  -4.997046552747D+01
 TRJ-TRJ-TRJ-TRJ-TRJ-TRJ-TRJ-TRJ-TRJ-TRJ-TRJ-TRJ-TRJ-TRJ-TRJ-TRJ-TRJ-TRJ
 
                          Input orientation:                          
 ---------------------------------------------------------------------
 Center     Atomic      Atomic             Coordinates (Angstroms)
 Number     Number       Type             X           Y           Z
 ---------------------------------------------------------------------
      1          5           0       -1.507707    1.294834    0.000000
      2          1           0       -2.158449   -1.413718    0.000000
      3          1           0       -0.660686    1.901582    0.000000
      4          1           0       -2.742943    1.464448    0.000000
      5          6           0        1.124020   -0.427855    0.000000
      6          8           0        1.849629    0.533411    0.000000
      7          8           0       -1.304695   -1.226666    0.000000
 ---------------------------------------------------------------------
                    Distance matrix (angstroms):
                    1          2          3          4          5
     1  B    0.000000
     2  H    2.785627   0.000000
     3  H    1.041916   3.637926   0.000000
     4  H    1.246827   2.936915   2.127647   0.000000
     5  C    3.145416   3.427321   2.934527   4.305138   0.000000
     6  O    3.442596   4.456007   2.858946   4.685995   1.204384
     7  O    2.529659   0.874004   3.193851   3.051336   2.556708
                    6          7
     6  O    0.000000
     7  O    3.612151   0.000000
 Symmetry turned off by external request.
 Stoichiometry    CH3BO2
 Framework group  CS[SG(CH3BO2)]
 Deg. of freedom    11
 Full point group                 CS      NOp   2
 Rotational constants (GHZ):      9.1355622      3.6989888      2.6329197
 Standard basis: 6-31G (6D, 7F)
 Integral buffers will be    262144 words long.
 Raffenetti 2 integral format.
 Two-electron integral symmetry is turned off.
    42 basis functions,   100 primitive gaussians,    42 cartesian basis functions
    15 alpha electrons       15 beta electrons
       nuclear repulsion energy        79.7865316186 Hartrees.
 NAtoms=    7 NActive=    7 NUniq=    7 SFac= 7.50D-01 NAtFMM=   80 NAOKFM=F Big=F
 One-electron integrals computed using PRISM.
 NBasis=    42 RedAO= T  NBF=    42
 NBsUse=    42 1.00D-06 NBFU=    42
 Initial guess read from the read-write file.
 B after Tr=     0.000000    0.000000    0.000000
         Rot=    1.000000    0.000000    0.000000    0.000000 Ang=   0.00 deg.
 Harris functional with IExCor=  402 diagonalized for initial guess.
 ExpMin= 1.27D-01 ExpMax= 5.48D+03 ExpMxC= 8.25D+02 IAcc=1 IRadAn=         1 AccDes= 0.00D+00
 HarFok:  IExCor=  402 AccDes= 0.00D+00 IRadAn=         1 IDoV= 1
 ScaDFX=  1.000000  1.000000  1.000000  1.000000
 FoFCou: FMM=F IPFlag=           0 FMFlag=      100000 FMFlg1=           0
         NFxFlg=           0 DoJE=T BraDBF=F KetDBF=T FulRan=T
         Omega=  0.000000  0.000000  1.000000  0.000000  0.000000 ICntrl=     500 IOpCl=  0
         NMat0=    1 NMatS0=    1 NMatT0=    0 NMatD0=    1 NMtDS0=    0 NMtDT0=    0
         I1Cent=           4 NGrid=           0.
 Symmetry not used in FoFCou.
 Requested convergence on RMS density matrix=1.00D-08 within 128 cycles.
 Requested convergence on MAX density matrix=1.00D-06.
 Requested convergence on             energy=1.00D-06.
 No special actions if energy rises.
 Keep R1 ints in memory in canonical form, NReq=1345159.
 Integral accuracy reduced to 1.0D-05 until final iterations.
 Initial convergence to 1.0D-05 achieved.  Increase integral accuracy.
 SCF Done:  E(RB3LYP) =  -214.909038075     A.U. after   16 cycles
             Convg  =    0.1122D-08             -V/T =  2.0059
 Range of M.O.s used for correlation:     1    42
 NBasis=    42 NAE=    15 NBE=    15 NFC=     0 NFV=     0
 NROrb=     42 NOA=    15 NOB=    15 NVA=    27 NVB=    27
 Symmetrizing basis deriv contribution to polar:
 IMax=3 JMax=2 DiffMx= 0.00D+00
 G2DrvN: will do     8 centers at a time, making    1 passes doing MaxLOS=1.
 Calling FoFCou, ICntrl=  3107 FMM=F I1Cent=   0 AccDes= 0.00D+00.
 FoFDir/FoFCou used for L=0 through L=1.
 End of G2Drv Frequency-dependent properties file   721 does not exist.
 End of G2Drv Frequency-dependent properties file   722 does not exist.
          IDoAtm=1111111
          Differentiating once with respect to electric field.
                with respect to dipole field.
          Differentiating once with respect to nuclear coordinates.
          Keep R1 ints in memory in canonical form, NReq=1209516.
          There are    24 degrees of freedom in the 1st order CPHF.  IDoFFX=5.
     21 vectors produced by pass  0 Test12= 1.69D-15 4.17D-09 XBig12= 1.89D+02 1.09D+01.
 AX will form    21 AO Fock derivatives at one time.
     21 vectors produced by pass  1 Test12= 1.69D-15 4.17D-09 XBig12= 6.38D+01 2.17D+00.
     21 vectors produced by pass  2 Test12= 1.69D-15 4.17D-09 XBig12= 3.70D-01 1.93D-01.
     21 vectors produced by pass  3 Test12= 1.69D-15 4.17D-09 XBig12= 3.59D-04 5.51D-03.
     21 vectors produced by pass  4 Test12= 1.69D-15 4.17D-09 XBig12= 2.88D-07 1.45D-04.
     10 vectors produced by pass  5 Test12= 1.69D-15 4.17D-09 XBig12= 1.21D-10 2.54D-06.
      3 vectors produced by pass  6 Test12= 1.69D-15 4.17D-09 XBig12= 4.97D-14 6.83D-08.
 Inverted reduced A of dimension   118 with in-core refinement.
 Isotropic polarizability for W=    0.000000       35.31 Bohr**3.
 End of Minotr Frequency-dependent properties file   721 does not exist.
 End of Minotr Frequency-dependent properties file   722 does not exist.
 Calling FoFJK, ICntrl=    100127 FMM=F ISym2X=0 I1Cent= 0 IOpClX= 0 NMat=1 NMatS=1 NMatT=0.
 -------------------------------------------------------------------
 Center     Atomic                   Forces (Hartrees/Bohr)
 Number     Number              X              Y              Z
 -------------------------------------------------------------------
      1        5          -0.120347756   -0.110472761    0.000000000
      2        1          -0.149159142   -0.028744843    0.000000000
      3        1           0.087965255    0.051680325    0.000000000
      4        1           0.029668447   -0.005172818    0.000000000
      5        6           0.057158820    0.053472944    0.000000000
      6        8          -0.046059571   -0.055002834    0.000000000
      7        8           0.140773947    0.094239985    0.000000000
 -------------------------------------------------------------------
 Cartesian Forces:  Max     0.149159142 RMS     0.069367897
 TRJ-TRJ-TRJ-TRJ-TRJ-TRJ-TRJ-TRJ-TRJ-TRJ-TRJ-TRJ-TRJ-TRJ-TRJ-TRJ-TRJ-TRJ
 Trajectory Number     1    Step Number    22

 Eigenvalues of Mass-weighted Force Constants in hartree/(bohr**2*amu):
    -0.92599067D-01    -0.69087024D-01    -0.38994260D-01    -0.29247663D-01
    -0.45138630D-02     0.10152556D-02     0.23692002D-02     0.33839670D-02
     0.57799674D-02     0.29951618D-01     0.38177152D-01     0.11263184D+00
     0.20627484D+00     0.59148002D+00     0.10415085D+01     0.00000000D+00
     0.00000000D+00     0.00000000D+00     0.00000000D+00     0.00000000D+00
     0.00000000D+00
 Do projection in correction step
 Using fifth order polynomial potential fitting
 Use Bulirsch-Stoer Integration Method First
 The MW distances (sqrt(amu)*bohr) between:
   1st base point and 2nd base point   0.4032795286D+00
   1st base point and start point      0.5352993033D-03
   2nd base point and start point      0.4034018476D+00
   1st base point and end point        0.4029722405D+00
   2nd base point and end point        0.7824058975D-03
   start point and end point           0.4030942003D+00
 Energy from last cycle -0.2147130181D+03 A.U.
 Energy from this cycle -0.2147130181D+03 A.U.
 Energy difference (2nd-5th)  0.9379164112D-12 A.U.
 Correct distance  0.7824058975D-03 sqrt(amu)*Bohr
 Gradient from poly-fit:
 I=    1 X=   1.200337278340D-01 Y=   1.102597461009D-01 Z=   0.000000000000D+00
 I=    2 X=   1.495449992451D-01 Y=   2.883640257067D-02 Z=   0.000000000000D+00
 I=    3 X=  -8.765620039669D-02 Y=  -5.146679369494D-02 Z=   0.000000000000D+00
 I=    4 X=  -2.966383989846D-02 Y=   5.171816907768D-03 Z=   0.000000000000D+00
 I=    5 X=  -5.716613925814D-02 Y=  -5.347967075837D-02 Z=   0.000000000000D+00
 I=    6 X=   4.606537690420D-02 Y=   5.501204819784D-02 Z=   0.000000000000D+00
 I=    7 X=  -1.411579244300D-01 Y=  -9.433354932383D-02 Z=   0.000000000000D+00
 Gradient from 2nd-fit:
 I=    1 X=   1.200326324042D-01 Y=   1.102584795954D-01 Z=   0.000000000000D+00
 I=    2 X=   1.495451079753D-01 Y=   2.883624038696D-02 Z=   0.000000000000D+00
 I=    3 X=  -8.765634186796D-02 Y=  -5.146684381278D-02 Z=   0.000000000000D+00
 I=    4 X=  -2.966395415829D-02 Y=   5.171608761480D-03 Z=   0.000000000000D+00
 I=    5 X=  -5.716575566952D-02 Y=  -5.347864146801D-02 Z=   0.000000000000D+00
 I=    6 X=   4.606472610754D-02 Y=   5.501431327942D-02 Z=   0.000000000000D+00
 I=    7 X=  -1.411564147913D-01 Y=  -9.433515674246D-02 Z=   0.000000000000D+00

 Summary information for step     22
 Time (fs)    20.649203
 EKin =       0.1960298; EPot =    -214.9090479; ETot =    -214.7130181 A.U.
 Angular momentum (instantaneous)
   JX = -0.4352285510D-18  JY = -0.4426400729D-18  JZ = -0.4581869554D-08
 Jtot =  0.4581869554D-08 H-BAR;  J (Quantum Number) =  0.0000000000D+00
 Total energy  -2.147130D+02  Delta-E   1.659828D-11 A.U.
 Total angular momentum   4.581870D-09  Delta-A   1.410982D-09 h-bar
 Cartesian coordinates: (bohr)
 I=    1 X=  -2.849196236057D+00 Y=   2.446850721503D+00 Z=   0.000000000000D+00
 I=    2 X=  -4.078482794732D+00 Y=  -2.671568570440D+00 Z=   0.000000000000D+00
 I=    3 X=  -1.248021516285D+00 Y=   3.593877580823D+00 Z=   0.000000000000D+00
 I=    4 X=  -5.183435611394D+00 Y=   2.767427646083D+00 Z=   0.000000000000D+00
 I=    5 X=   2.124081312042D+00 Y=  -8.085351655449D-01 Z=   0.000000000000D+00
 I=    6 X=   3.495295234482D+00 Y=   1.008002611182D+00 Z=   0.000000000000D+00
 I=    7 X=  -2.465538187336D+00 Y=  -2.318063595186D+00 Z=   0.000000000000D+00
 MW cartesian velocity: (sqrt(amu)*bohr/sec)
 I=    1 X=   9.898652546595D+13 Y=  -6.791409390680D+13 Z=  -3.021580664930D+02
 I=    2 X=  -3.132651151773D+13 Y=  -2.883082056316D+14 Z=   2.516452287130D+02
 I=    3 X=  -3.251956607535D+14 Y=  -4.120690981239D+13 Z=   1.290949000916D+03
 I=    4 X=   1.042371272915D+14 Y=  -2.224881751550D+14 Z=   3.951387535273D+02
 I=    5 X=   1.830432928794D+14 Y=   4.854389515948D+13 Z=   7.174712582778D+02
 I=    6 X=  -3.233337877447D+13 Y=  -4.935069740101D+13 Z=  -5.568036817506D+02
 I=    7 X=  -1.450073987503D+14 Y=   2.022096509353D+14 Z=  -3.003636106315D+02
 Next step-size   0.4000000000D+00 sqrt(amu)*bohr
 Do projection in prediction step
 Use Bulirsch-Stoer Integration Method First
 Energy from last cycle -0.2147130181D+03 A.U.
 Energy from this cycle -0.2147130181D+03 A.U.
 Predict stepsize   0.4000000000D+00 sqrt(amu)*bohr
 Time increment   0.6736095290D+00 femtosec

 Predicted information for step     23
 Time (fs)    21.322813
 EKin =       0.1872598; EPot =    -214.9002779; ETot =    -214.7130181 A.U.
 Angular momentum (instantaneous)
   JX = -0.4362746132D-18  JY = -0.4394402358D-18  JZ = -0.4589760889D-08
 Jtot =  0.4589760889D-08 H-BAR;  J (Quantum Number) =  0.0000000000D+00
 Total energy  -2.147130D+02  Delta-E  -2.955858D-12 A.U.
 Total angular momentum   4.589761D-09  Delta-A   7.891335D-12 h-bar
 Cartesian coordinates: (bohr)
 I=    1 X=  -2.831893264386D+00 Y=   2.430496671797D+00 Z=   0.000000000000D+00
 I=    2 X=  -4.126685429606D+00 Y=  -2.871140449963D+00 Z=   0.000000000000D+00
 I=    3 X=  -1.441946070082D+00 Y=   3.581399941974D+00 Z=   0.000000000000D+00
 I=    4 X=  -5.108108434692D+00 Y=   2.617337539942D+00 Z=   0.000000000000D+00
 I=    5 X=   2.160566672505D+00 Y=  -7.982824969794D-01 Z=   0.000000000000D+00
 I=    6 X=   3.489320575940D+00 Y=   9.990625070318D-01 Z=   0.000000000000D+00
 I=    7 X=  -2.488335973375D+00 Y=  -2.282740850472D+00 Z=   0.000000000000D+00
 MW cartesian velocity: (sqrt(amu)*bohr/sec)
 I=    1 X=   6.941088310648D+13 Y=  -9.517825270155D+13 Z=  -8.800624714322D+02
 I=    2 X=  -1.043639314059D+14 Y=  -3.062882690121D+14 Z=  -2.435524369924D+02
 I=    3 X=  -2.450140831463D+14 Y=   9.884593384869D+12 Z=   2.323853943459D+03
 I=    4 X=   1.189007942940D+14 Y=  -2.244380743050D+14 Z=   1.049443862549D+03
 I=    5 X=   1.915754427837D+14 Y=   5.619334537936D+13 Z=   7.451474654949D+02
 I=    6 X=  -3.810081528643D+13 Y=  -5.618389896628D+13 Z=  -5.922264187453D+02
 I=    7 X=  -1.275672138035D+14 Y=   2.172145331516D+14 Z=  -1.086754529056D+02
 TRJ-TRJ-TRJ-TRJ-TRJ-TRJ-TRJ-TRJ-TRJ-TRJ-TRJ-TRJ-TRJ-TRJ-TRJ-TRJ-TRJ-TRJ
 
                          Input orientation:                          
 ---------------------------------------------------------------------
 Center     Atomic      Atomic             Coordinates (Angstroms)
 Number     Number       Type             X           Y           Z
 ---------------------------------------------------------------------
      1          5           0       -1.498573    1.286163    0.000000
      2          1           0       -2.183748   -1.519342    0.000000
      3          1           0       -0.763045    1.895195    0.000000
      4          1           0       -2.703095    1.385035    0.000000
      5          6           0        1.143323   -0.422433    0.000000
      6          8           0        1.846469    0.528681    0.000000
      7          8           0       -1.316771   -1.207974    0.000000
 ---------------------------------------------------------------------
                    Distance matrix (angstroms):
                    1          2          3          4          5
     1  B    0.000000
     2  H    2.887962   0.000000
     3  H    0.954946   3.698305   0.000000
     4  H    1.208572   2.950446   2.006005   0.000000
     5  C    3.146254   3.503228   3.000939   4.249926   0.000000
     6  O    3.429736   4.520735   2.945662   4.629457   1.182807
     7  O    2.500755   0.921194   3.152186   2.940339   2.582467
                    6          7
     6  O    0.000000
     7  O    3.608609   0.000000
 Symmetry turned off by external request.
 Stoichiometry    CH3BO2
 Framework group  CS[SG(CH3BO2)]
 Deg. of freedom    11
 Full point group                 CS      NOp   2
 Rotational constants (GHZ):      9.3201615      3.6820975      2.6393678
 Standard basis: 6-31G (6D, 7F)
 Integral buffers will be    262144 words long.
 Raffenetti 2 integral format.
 Two-electron integral symmetry is turned off.
    42 basis functions,   100 primitive gaussians,    42 cartesian basis functions
    15 alpha electrons       15 beta electrons
       nuclear repulsion energy        80.2176301750 Hartrees.
 NAtoms=    7 NActive=    7 NUniq=    7 SFac= 7.50D-01 NAtFMM=   80 NAOKFM=F Big=F
 One-electron integrals computed using PRISM.
 NBasis=    42 RedAO= T  NBF=    42
 NBsUse=    42 1.00D-06 NBFU=    42
 Initial guess read from the read-write file.
 B after Tr=     0.000000    0.000000    0.000000
         Rot=    1.000000    0.000000    0.000000    0.000000 Ang=   0.00 deg.
 Harris functional with IExCor=  402 diagonalized for initial guess.
 ExpMin= 1.27D-01 ExpMax= 5.48D+03 ExpMxC= 8.25D+02 IAcc=1 IRadAn=         1 AccDes= 0.00D+00
 HarFok:  IExCor=  402 AccDes= 0.00D+00 IRadAn=         1 IDoV= 1
 ScaDFX=  1.000000  1.000000  1.000000  1.000000
 FoFCou: FMM=F IPFlag=           0 FMFlag=      100000 FMFlg1=           0
         NFxFlg=           0 DoJE=T BraDBF=F KetDBF=T FulRan=T
         Omega=  0.000000  0.000000  1.000000  0.000000  0.000000 ICntrl=     500 IOpCl=  0
         NMat0=    1 NMatS0=    1 NMatT0=    0 NMatD0=    1 NMtDS0=    0 NMtDT0=    0
         I1Cent=           4 NGrid=           0.
 Symmetry not used in FoFCou.
 Requested convergence on RMS density matrix=1.00D-08 within 128 cycles.
 Requested convergence on MAX density matrix=1.00D-06.
 Requested convergence on             energy=1.00D-06.
 No special actions if energy rises.
 Keep R1 ints in memory in canonical form, NReq=1345154.
 Integral accuracy reduced to 1.0D-05 until final iterations.
 Initial convergence to 1.0D-05 achieved.  Increase integral accuracy.
 SCF Done:  E(RB3LYP) =  -214.898657023     A.U. after   15 cycles
             Convg  =    0.5338D-08             -V/T =  2.0051
 Range of M.O.s used for correlation:     1    42
 NBasis=    42 NAE=    15 NBE=    15 NFC=     0 NFV=     0
 NROrb=     42 NOA=    15 NOB=    15 NVA=    27 NVB=    27
 Symmetrizing basis deriv contribution to polar:
 IMax=3 JMax=2 DiffMx= 0.00D+00
 G2DrvN: will do     8 centers at a time, making    1 passes doing MaxLOS=1.
 Calling FoFCou, ICntrl=  3107 FMM=F I1Cent=   0 AccDes= 0.00D+00.
 FoFDir/FoFCou used for L=0 through L=1.
 End of G2Drv Frequency-dependent properties file   721 does not exist.
 End of G2Drv Frequency-dependent properties file   722 does not exist.
          IDoAtm=1111111
          Differentiating once with respect to electric field.
                with respect to dipole field.
          Differentiating once with respect to nuclear coordinates.
          Keep R1 ints in memory in canonical form, NReq=1209516.
          There are    24 degrees of freedom in the 1st order CPHF.  IDoFFX=5.
     21 vectors produced by pass  0 Test12= 1.69D-15 4.17D-09 XBig12= 1.86D+02 1.04D+01.
 AX will form    21 AO Fock derivatives at one time.
     21 vectors produced by pass  1 Test12= 1.69D-15 4.17D-09 XBig12= 6.18D+01 2.33D+00.
     21 vectors produced by pass  2 Test12= 1.69D-15 4.17D-09 XBig12= 3.51D-01 1.72D-01.
     21 vectors produced by pass  3 Test12= 1.69D-15 4.17D-09 XBig12= 3.05D-04 4.99D-03.
     21 vectors produced by pass  4 Test12= 1.69D-15 4.17D-09 XBig12= 2.33D-07 1.63D-04.
     11 vectors produced by pass  5 Test12= 1.69D-15 4.17D-09 XBig12= 1.26D-10 2.57D-06.
      3 vectors produced by pass  6 Test12= 1.69D-15 4.17D-09 XBig12= 5.89D-14 8.50D-08.
 Inverted reduced A of dimension   119 with in-core refinement.
 Isotropic polarizability for W=    0.000000       34.56 Bohr**3.
 End of Minotr Frequency-dependent properties file   721 does not exist.
 End of Minotr Frequency-dependent properties file   722 does not exist.
 Calling FoFJK, ICntrl=    100127 FMM=F ISym2X=0 I1Cent= 0 IOpClX= 0 NMat=1 NMatS=1 NMatT=0.
 -------------------------------------------------------------------
 Center     Atomic                   Forces (Hartrees/Bohr)
 Number     Number              X              Y              Z
 -------------------------------------------------------------------
      1        5          -0.195085539   -0.188816314    0.000000000
      2        1          -0.074738598   -0.016344746    0.000000000
      3        1           0.173036312    0.124856456    0.000000000
      4        1           0.015417083   -0.001674193    0.000000000
      5        6           0.034873109    0.027707916    0.000000000
      6        8          -0.025409599   -0.028829519    0.000000000
      7        8           0.071907232    0.083100399    0.000000000
 -------------------------------------------------------------------
 Cartesian Forces:  Max     0.195085539 RMS     0.081903295
 TRJ-TRJ-TRJ-TRJ-TRJ-TRJ-TRJ-TRJ-TRJ-TRJ-TRJ-TRJ-TRJ-TRJ-TRJ-TRJ-TRJ-TRJ
 Trajectory Number     1    Step Number    23

 Eigenvalues of Mass-weighted Force Constants in hartree/(bohr**2*amu):
    -0.10393937D+00    -0.93820708D-01    -0.43668836D-01    -0.21784618D-01
    -0.49281549D-02     0.59115053D-03     0.15913679D-02     0.18162492D-02
     0.44732853D-02     0.22600188D-01     0.32665020D-01     0.13216208D+00
     0.25229278D+00     0.75364097D+00     0.89957035D+00     0.00000000D+00
     0.00000000D+00     0.00000000D+00     0.00000000D+00     0.00000000D+00
     0.00000000D+00
 Do projection in correction step
 Using fifth order polynomial potential fitting
 Use Bulirsch-Stoer Integration Method First
 The MW distances (sqrt(amu)*bohr) between:
   1st base point and 2nd base point   0.4028856442D+00
   1st base point and start point      0.7824058975D-03
   2nd base point and start point      0.4031843444D+00
   1st base point and end point        0.4024189984D+00
   2nd base point and end point        0.8240323559D-03
   start point and end point           0.4027167384D+00
 Energy from last cycle -0.2147130181D+03 A.U.
 Energy from this cycle -0.2147130181D+03 A.U.
 Energy difference (2nd-5th)  0.1904254532D-11 A.U.
 Correct distance  0.8240323559D-03 sqrt(amu)*Bohr
 Gradient from poly-fit:
 I=    1 X=   1.945927229986D-01 Y=   1.884421854977D-01 Z=   0.000000000000D+00
 I=    2 X=   7.491686790308D-02 Y=   1.639956156486D-02 Z=   0.000000000000D+00
 I=    3 X=  -1.725512303461D-01 Y=  -1.244842299723D-01 Z=   0.000000000000D+00
 I=    4 X=  -1.541412207414D-02 Y=   1.674889576028D-03 Z=   0.000000000000D+00
 I=    5 X=  -3.488381513017D-02 Y=  -2.771835058498D-02 Z=   0.000000000000D+00
 I=    6 X=   2.541855819450D-02 Y=   2.884377525297D-02 Z=   0.000000000000D+00
 I=    7 X=  -7.207898154575D-02 Y=  -8.315783133432D-02 Z=   0.000000000000D+00
 Gradient from 2nd-fit:
 I=    1 X=   1.945920052979D-01 Y=   1.884413612540D-01 Z=   0.000000000000D+00
 I=    2 X=   7.491694629609D-02 Y=   1.639945695481D-02 Z=   0.000000000000D+00
 I=    3 X=  -1.725513205214D-01 Y=  -1.244842681846D-01 Z=   0.000000000000D+00
 I=    4 X=  -1.541419453949D-02 Y=   1.674757125922D-03 Z=   0.000000000000D+00
 I=    5 X=  -3.488357336744D-02 Y=  -2.771766441811D-02 Z=   0.000000000000D+00
 I=    6 X=   2.541813586432D-02 Y=   2.884526458820D-02 Z=   0.000000000000D+00
 I=    7 X=  -7.207799902997D-02 Y=  -8.315890732018D-02 Z=   0.000000000000D+00

 Summary information for step     23
 Time (fs)    21.322813
 EKin =       0.1857779; EPot =    -214.8987959; ETot =    -214.7130181 A.U.
 Angular momentum (instantaneous)
   JX = -0.5352607848D-18  JY = -0.6687589636D-18  JZ = -0.5887249066D-08
 Jtot =  0.5887249066D-08 H-BAR;  J (Quantum Number) =  0.0000000000D+00
 Total energy  -2.147130D+02  Delta-E  -2.237925D-10 A.U.
 Total angular momentum   5.887249D-09  Delta-A   1.305380D-09 h-bar
 Cartesian coordinates: (bohr)
 I=    1 X=  -2.831930845800D+00 Y=   2.430452870946D+00 Z=   0.000000000000D+00
 I=    2 X=  -4.126542555585D+00 Y=  -2.870805724028D+00 Z=   0.000000000000D+00
 I=    3 X=  -1.441513212146D+00 Y=   3.581949860108D+00 Z=   0.000000000000D+00
 I=    4 X=  -5.108147533416D+00 Y=   2.617346338998D+00 Z=   0.000000000000D+00
 I=    5 X=   2.160557335226D+00 Y=  -7.982895789536D-01 Z=   0.000000000000D+00
 I=    6 X=   3.489323764797D+00 Y=   9.990679887795D-01 Z=   0.000000000000D+00
 I=    7 X=  -2.488340102519D+00 Y=  -2.282767165949D+00 Z=   0.000000000000D+00
 MW cartesian velocity: (sqrt(amu)*bohr/sec)
 I=    1 X=   6.869080487250D+13 Y=  -9.614615617120D+13 Z=  -2.829070806307D+02
 I=    2 X=  -1.038765241046D+14 Y=  -3.042289931221D+14 Z=   2.977340772654D+02
 I=    3 X=  -2.424857147683D+14 Y=   1.342671422230D+13 Z=   1.259251559454D+03
 I=    4 X=   1.186830592907D+14 Y=  -2.244902605260D+14 Z=   3.922145257154D+02
 I=    5 X=   1.914459059134D+14 Y=   5.605243198198D+13 Z=   7.704868158995D+02
 I=    6 X=  -3.803168163508D+13 Y=  -5.605615661539D+13 Z=  -5.671336594829D+02
 I=    7 X=  -1.276290959510D+14 Y=   2.166189136650D+14 Z=  -3.548035600988D+02
 Next step-size   0.4000000000D+00 sqrt(amu)*bohr
 Do projection in prediction step
 Use Bulirsch-Stoer Integration Method First
 Energy from last cycle -0.2147130181D+03 A.U.
 Energy from this cycle -0.2147130181D+03 A.U.
 Predict stepsize   0.4000000000D+00 sqrt(amu)*bohr
 Time increment   0.6942272322D+00 femtosec

 Predicted information for step     24
 Time (fs)    22.017040
 EKin =       0.1776184; EPot =    -214.8906365; ETot =    -214.7130181 A.U.
 Angular momentum (instantaneous)
   JX = -0.5378410019D-18  JY = -0.6649659529D-18  JZ = -0.5895669100D-08
 Jtot =  0.5895669100D-08 H-BAR;  J (Quantum Number) =  0.0000000000D+00
 Total energy  -2.147130D+02  Delta-E  -4.320100D-12 A.U.
 Total angular momentum   5.895669D-09  Delta-A   8.420035D-12 h-bar
 Cartesian coordinates: (bohr)
 I=    1 X=  -2.821813373990D+00 Y=   2.406041392194D+00 Z=   0.000000000000D+00
 I=    2 X=  -4.208196406278D+00 Y=  -3.082692795269D+00 Z=   0.000000000000D+00
 I=    3 X=  -1.566567782099D+00 Y=   3.623518102890D+00 Z=   0.000000000000D+00
 I=    4 X=  -5.023997220721D+00 Y=   2.461958909865D+00 Z=   0.000000000000D+00
 I=    5 X=   2.199420582492D+00 Y=  -7.867276582728D-01 Z=   0.000000000000D+00
 I=    6 X=   3.482475888412D+00 Y=   9.890743600060D-01 Z=   0.000000000000D+00
 I=    7 X=  -2.509890512949D+00 Y=  -2.244122850025D+00 Z=   0.000000000000D+00
 MW cartesian velocity: (sqrt(amu)*bohr/sec)
 I=    1 X=   2.744863862563D+13 Y=  -1.387219110915D+14 Z=  -1.217020789688D+03
 I=    2 X=  -1.218638243121D+14 Y=  -3.053201031887D+14 Z=   2.579141667419D+02
 I=    3 X=  -1.155929007862D+14 Y=   1.114146968789D+14 Z=   2.999591989128D+03
 I=    4 X=   1.226153748329D+14 Y=  -2.245689267189D+14 Z=   1.360149406927D+03
 I=    5 X=   1.955891086766D+14 Y=   5.835186081771D+13 Z=   8.200597083384D+02
 I=    6 X=  -4.020729395135D+13 Y=  -5.826377365665D+13 Z=  -5.890170404272D+02
 I=    7 X=  -1.231501901075D+14 Y=   2.278544134104D+14 Z=  -2.707068332069D+02
 TRJ-TRJ-TRJ-TRJ-TRJ-TRJ-TRJ-TRJ-TRJ-TRJ-TRJ-TRJ-TRJ-TRJ-TRJ-TRJ-TRJ-TRJ
 
                          Input orientation:                          
 ---------------------------------------------------------------------
 Center     Atomic      Atomic             Coordinates (Angstroms)
 Number     Number       Type             X           Y           Z
 ---------------------------------------------------------------------
      1          5           0       -1.493239    1.273222    0.000000
      2          1           0       -2.226882   -1.631291    0.000000
      3          1           0       -0.828992    1.917483    0.000000
      4          1           0       -2.658585    1.302813    0.000000
      5          6           0        1.163883   -0.416318    0.000000
      6          8           0        1.842847    0.523396    0.000000
      7          8           0       -1.328177   -1.187539    0.000000
 ---------------------------------------------------------------------
                    Distance matrix (angstroms):
                    1          2          3          4          5
     1  B    0.000000
     2  H    2.995735   0.000000
     3  H    0.925363   3.814170   0.000000
     4  H    1.165721   2.965692   1.930086   0.000000
     5  C    3.148785   3.601867   3.068906   4.191262   0.000000
     6  O    3.419314   4.604928   3.013669   4.568411   1.159333
     7  O    2.466291   1.002290   3.144892   2.823444   2.608667
                    6          7
     6  O    0.000000
     7  O    3.603150   0.000000
 Symmetry turned off by external request.
 Stoichiometry    CH3BO2
 Framework group  CS[SG(CH3BO2)]
 Deg. of freedom    11
 Full point group                 CS      NOp   2
 Rotational constants (GHZ):      9.5194823      3.6614236      2.6443446
 Standard basis: 6-31G (6D, 7F)
 Integral buffers will be    262144 words long.
 Raffenetti 2 integral format.
 Two-electron integral symmetry is turned off.
    42 basis functions,   100 primitive gaussians,    42 cartesian basis functions
    15 alpha electrons       15 beta electrons
       nuclear repulsion energy        80.4578754905 Hartrees.
 NAtoms=    7 NActive=    7 NUniq=    7 SFac= 7.50D-01 NAtFMM=   80 NAOKFM=F Big=F
 One-electron integrals computed using PRISM.
 NBasis=    42 RedAO= T  NBF=    42
 NBsUse=    42 1.00D-06 NBFU=    42
 Initial guess read from the read-write file.
 B after Tr=     0.000000    0.000000    0.000000
         Rot=    1.000000    0.000000    0.000000    0.000000 Ang=   0.00 deg.
 Harris functional with IExCor=  402 diagonalized for initial guess.
 ExpMin= 1.27D-01 ExpMax= 5.48D+03 ExpMxC= 8.25D+02 IAcc=1 IRadAn=         1 AccDes= 0.00D+00
 HarFok:  IExCor=  402 AccDes= 0.00D+00 IRadAn=         1 IDoV= 1
 ScaDFX=  1.000000  1.000000  1.000000  1.000000
 FoFCou: FMM=F IPFlag=           0 FMFlag=      100000 FMFlg1=           0
         NFxFlg=           0 DoJE=T BraDBF=F KetDBF=T FulRan=T
         Omega=  0.000000  0.000000  1.000000  0.000000  0.000000 ICntrl=     500 IOpCl=  0
         NMat0=    1 NMatS0=    1 NMatT0=    0 NMatD0=    1 NMtDS0=    0 NMtDT0=    0
         I1Cent=           4 NGrid=           0.
 Symmetry not used in FoFCou.
 Requested convergence on RMS density matrix=1.00D-08 within 128 cycles.
 Requested convergence on MAX density matrix=1.00D-06.
 Requested convergence on             energy=1.00D-06.
 No special actions if energy rises.
 Keep R1 ints in memory in canonical form, NReq=1345154.
 Integral accuracy reduced to 1.0D-05 until final iterations.
 Initial convergence to 1.0D-05 achieved.  Increase integral accuracy.
 SCF Done:  E(RB3LYP) =  -214.890894952     A.U. after   16 cycles
             Convg  =    0.4542D-08             -V/T =  2.0049
 Range of M.O.s used for correlation:     1    42
 NBasis=    42 NAE=    15 NBE=    15 NFC=     0 NFV=     0
 NROrb=     42 NOA=    15 NOB=    15 NVA=    27 NVB=    27
 Symmetrizing basis deriv contribution to polar:
 IMax=3 JMax=2 DiffMx= 0.00D+00
 G2DrvN: will do     8 centers at a time, making    1 passes doing MaxLOS=1.
 Calling FoFCou, ICntrl=  3107 FMM=F I1Cent=   0 AccDes= 0.00D+00.
 FoFDir/FoFCou used for L=0 through L=1.
 End of G2Drv Frequency-dependent properties file   721 does not exist.
 End of G2Drv Frequency-dependent properties file   722 does not exist.
          IDoAtm=1111111
          Differentiating once with respect to electric field.
                with respect to dipole field.
          Differentiating once with respect to nuclear coordinates.
          Keep R1 ints in memory in canonical form, NReq=1209516.
          There are    24 degrees of freedom in the 1st order CPHF.  IDoFFX=5.
     21 vectors produced by pass  0 Test12= 1.69D-15 4.17D-09 XBig12= 1.85D+02 1.01D+01.
 AX will form    21 AO Fock derivatives at one time.
     21 vectors produced by pass  1 Test12= 1.69D-15 4.17D-09 XBig12= 6.23D+01 1.91D+00.
     21 vectors produced by pass  2 Test12= 1.69D-15 4.17D-09 XBig12= 3.94D-01 2.28D-01.
     21 vectors produced by pass  3 Test12= 1.69D-15 4.17D-09 XBig12= 3.07D-04 4.09D-03.
     21 vectors produced by pass  4 Test12= 1.69D-15 4.17D-09 XBig12= 3.13D-07 1.89D-04.
     11 vectors produced by pass  5 Test12= 1.69D-15 4.17D-09 XBig12= 1.69D-10 2.76D-06.
      3 vectors produced by pass  6 Test12= 1.69D-15 4.17D-09 XBig12= 7.48D-14 8.66D-08.
 Inverted reduced A of dimension   119 with in-core refinement.
 Isotropic polarizability for W=    0.000000       34.55 Bohr**3.
 End of Minotr Frequency-dependent properties file   721 does not exist.
 End of Minotr Frequency-dependent properties file   722 does not exist.
 Calling FoFJK, ICntrl=    100127 FMM=F ISym2X=0 I1Cent= 0 IOpClX= 0 NMat=1 NMatS=1 NMatT=0.
 -------------------------------------------------------------------
 Center     Atomic                   Forces (Hartrees/Bohr)
 Number     Number              X              Y              Z
 -------------------------------------------------------------------
      1        5          -0.206849833   -0.236013620    0.000000000
      2        1           0.001336843    0.016464246    0.000000000
      3        1           0.201648351    0.169443938    0.000000000
      4        1          -0.005336724    0.000388244    0.000000000
      5        6           0.007503435   -0.006371478    0.000000000
      6        8           0.000390462    0.005463248    0.000000000
      7        8           0.001307466    0.050625421    0.000000000
 -------------------------------------------------------------------
 Cartesian Forces:  Max     0.236013620 RMS     0.090199677
 TRJ-TRJ-TRJ-TRJ-TRJ-TRJ-TRJ-TRJ-TRJ-TRJ-TRJ-TRJ-TRJ-TRJ-TRJ-TRJ-TRJ-TRJ
 Trajectory Number     1    Step Number    24

 Eigenvalues of Mass-weighted Force Constants in hartree/(bohr**2*amu):
    -0.13611213D+00    -0.12522845D+00    -0.53409161D-02    -0.11012361D-02
    -0.86871754D-03     0.11285978D-02     0.27319107D-02     0.44114473D-02
     0.12999460D-01     0.24989502D-01     0.25175576D-01     0.15646013D+00
     0.31392968D+00     0.42722066D+00     0.10367422D+01     0.00000000D+00
     0.00000000D+00     0.00000000D+00     0.00000000D+00     0.00000000D+00
     0.00000000D+00
 Do projection in correction step
 Using fifth order polynomial potential fitting
 Use Bulirsch-Stoer Integration Method First
 The MW distances (sqrt(amu)*bohr) between:
   1st base point and 2nd base point   0.4021850738D+00
   1st base point and start point      0.8240323559D-03
   2nd base point and start point      0.4025154503D+00
   1st base point and end point        0.4022387018D+00
   2nd base point and end point        0.6463402578D-03
   start point and end point           0.4025689170D+00
 Energy from last cycle -0.2147130181D+03 A.U.
 Energy from this cycle -0.2147130181D+03 A.U.
 Energy difference (2nd-5th)  0.0000000000D+00 A.U.
 Correct distance  0.6463402578D-03 sqrt(amu)*Bohr
 Gradient from poly-fit:
 I=    1 X=   2.067848584798D-01 Y=   2.359774164661D-01 Z=   0.000000000000D+00
 I=    2 X=  -1.517382831293D-03 Y=  -1.653995394896D-02 Z=   0.000000000000D+00
 I=    3 X=  -2.015720777636D-01 Y=  -1.694107189316D-01 Z=   0.000000000000D+00
 I=    4 X=   5.324711705655D-03 Y=  -3.844649927141D-04 Z=   0.000000000000D+00
 I=    5 X=  -7.511241212024D-03 Y=   6.357347548995D-03 Z=   0.000000000000D+00
 I=    6 X=  -3.817283662158D-04 Y=  -5.451066747510D-03 Z=   0.000000000000D+00
 I=    7 X=  -1.127140012355D-03 Y=  -5.054855939429D-02 Z=   0.000000000000D+00
 Gradient from 2nd-fit:
 I=    1 X=   2.067822894004D-01 Y=   2.359744033366D-01 Z=   0.000000000000D+00
 I=    2 X=  -1.517081537818D-03 Y=  -1.654036539753D-02 Z=   0.000000000000D+00
 I=    3 X=  -2.015724320039D-01 Y=  -1.694108720575D-01 Z=   0.000000000000D+00
 I=    4 X=   5.324471078606D-03 Y=  -3.849561189590D-04 Z=   0.000000000000D+00
 I=    5 X=  -7.510325446556D-03 Y=   6.359907410298D-03 Z=   0.000000000000D+00
 I=    6 X=  -3.832627817501D-04 Y=  -5.445664318720D-03 Z=   0.000000000000D+00
 I=    7 X=  -1.123658708920D-03 Y=  -5.055245285426D-02 Z=   0.000000000000D+00

 Summary information for step     24
 Time (fs)    22.017040
 EKin =       0.1778974; EPot =    -214.8909155; ETot =    -214.7130181 A.U.
 Angular momentum (instantaneous)
   JX = -0.1502078661D-18  JY = -0.1147239221D-17  JZ = -0.7099812381D-08
 Jtot =  0.7099812381D-08 H-BAR;  J (Quantum Number) =  0.0000000000D+00
 Total energy  -2.147130D+02  Delta-E   4.487788D-10 A.U.
 Total angular momentum   7.099812D-09  Delta-A   1.212563D-09 h-bar
 Cartesian coordinates: (bohr)
 I=    1 X=  -2.821803418756D+00 Y=   2.406026229369D+00 Z=   0.000000000000D+00
 I=    2 X=  -4.208763473845D+00 Y=  -3.082557440576D+00 Z=   0.000000000000D+00
 I=    3 X=  -1.566645213014D+00 Y=   3.623715028703D+00 Z=   0.000000000000D+00
 I=    4 X=  -5.024037969990D+00 Y=   2.461922279150D+00 Z=   0.000000000000D+00
 I=    5 X=   2.199417872494D+00 Y=  -7.867342145927D-01 Z=   0.000000000000D+00
 I=    6 X=   3.482478454672D+00 Y=   9.890809230625D-01 Z=   0.000000000000D+00
 I=    7 X=  -2.509854721416D+00 Y=  -2.244132686325D+00 Z=   0.000000000000D+00
 MW cartesian velocity: (sqrt(amu)*bohr/sec)
 I=    1 X=   2.769403948693D+13 Y=  -1.389516909673D+14 Z=  -5.239841916505D+02
 I=    2 X=  -1.255954580116D+14 Y=  -3.045675888138D+14 Z=   3.045146559123D+02
 I=    3 X=  -1.162002579137D+14 Y=   1.123872437289D+14 Z=   1.659581967253D+03
 I=    4 X=   1.223353774380D+14 Y=  -2.247989087746D+14 Z=   6.393769895289D+02
 I=    5 X=   1.955167789521D+14 Y=   5.820039139035D+13 Z=   6.913849202346D+02
 I=    6 X=  -4.013866197196D+13 Y=  -5.808363962958D+13 Z=  -4.903658473323D+02
 I=    7 X=  -1.222003263082D+14 Y=   2.276208219118D+14 Z=  -3.272825160409D+02
 Next step-size   0.4000000000D+00 sqrt(amu)*bohr
 Do projection in prediction step
 Use Bulirsch-Stoer Integration Method First
 Energy from last cycle -0.2147130181D+03 A.U.
 Energy from this cycle -0.2147130181D+03 A.U.
 Predict stepsize   0.4000000000D+00 sqrt(amu)*bohr
 Time increment   0.6933856514D+00 femtosec

 Predicted information for step     25
 Time (fs)    22.710426
 EKin =       0.1860686; EPot =    -214.8990866; ETot =    -214.7130181 A.U.
 Angular momentum (instantaneous)
   JX = -0.1504522768D-18  JY = -0.1146727343D-17  JZ = -0.7117983991D-08
 Jtot =  0.7117983991D-08 H-BAR;  J (Quantum Number) =  0.0000000000D+00
 Total energy  -2.147130D+02  Delta-E  -6.281198D-12 A.U.
 Total angular momentum   7.117984D-09  Delta-A   1.817161D-11 h-bar
 Cartesian coordinates: (bohr)
 I=    1 X=  -2.819826282416D+00 Y=   2.372260256285D+00 Z=   0.000000000000D+00
 I=    2 X=  -4.290850931962D+00 Y=  -3.286734119172D+00 Z=   0.000000000000D+00
 I=    3 X=  -1.604900069699D+00 Y=   3.738029592375D+00 Z=   0.000000000000D+00
 I=    4 X=  -4.942532962835D+00 Y=   2.306833854731D+00 Z=   0.000000000000D+00
 I=    5 X=   2.238511319803D+00 Y=  -7.754409745348D-01 Z=   0.000000000000D+00
 I=    6 X=   3.475655788344D+00 Y=   9.792615448328D-01 Z=   0.000000000000D+00
 I=    7 X=  -2.531275222648D+00 Y=  -2.204110689139D+00 Z=   0.000000000000D+00
 MW cartesian velocity: (sqrt(amu)*bohr/sec)
 I=    1 X=  -6.035890856983D+12 Y=  -1.830506502991D+14 Z=  -4.410500537564D+02
 I=    2 X=  -1.060053316966D+14 Y=  -2.831316632801D+14 Z=   6.919356847572D+02
 I=    3 X=  -1.304758286395D+12 Y=   2.147349761190D+14 Z=   1.853805449512D+03
 I=    4 X=   1.110528411809D+14 Y=  -2.241369473773D+14 Z=   7.281416840228D+02
 I=    5 X=   1.941892981097D+14 Y=   5.345335814133D+13 Z=   1.396640340525D+03
 I=    6 X=  -3.781015714733D+13 Y=  -5.421715224150D+13 Z=  -9.183717214042D+02
 I=    7 X=  -1.263213224657D+14 Y=   2.332143857842D+14 Z=  -7.472317222303D+02
 TRJ-TRJ-TRJ-TRJ-TRJ-TRJ-TRJ-TRJ-TRJ-TRJ-TRJ-TRJ-TRJ-TRJ-TRJ-TRJ-TRJ-TRJ
 
                          Input orientation:                          
 ---------------------------------------------------------------------
 Center     Atomic      Atomic             Coordinates (Angstroms)
 Number     Number       Type             X           Y           Z
 ---------------------------------------------------------------------
      1          5           0       -1.492188    1.255346    0.000000
      2          1           0       -2.270621   -1.739265    0.000000
      3          1           0       -0.849277    1.978080    0.000000
      4          1           0       -2.615476    1.220724    0.000000
      5          6           0        1.184569   -0.410346    0.000000
      6          8           0        1.839238    0.518203    0.000000
      7          8           0       -1.339493   -1.166365    0.000000
 ---------------------------------------------------------------------
                    Distance matrix (angstroms):
                    1          2          3          4          5
     1  B    0.000000
     2  H    3.094132   0.000000
     3  H    0.967305   3.979808   0.000000
     4  H    1.123821   2.980010   1.921731   0.000000
     5  C    3.152706   3.701940   3.137054   4.135303   0.000000
     6  O    3.412005   4.689040   3.059306   4.509768   1.136131
     7  O    2.426520   1.093258   3.182428   2.706719   2.634854
                    6          7
     6  O    0.000000
     7  O    3.597513   0.000000
 Symmetry turned off by external request.
 Stoichiometry    CH3BO2
 Framework group  CS[SG(CH3BO2)]
 Deg. of freedom    11
 Full point group                 CS      NOp   2
 Rotational constants (GHZ):      9.7231485      3.6379797      2.6474274
 Standard basis: 6-31G (6D, 7F)
 Integral buffers will be    262144 words long.
 Raffenetti 2 integral format.
 Two-electron integral symmetry is turned off.
    42 basis functions,   100 primitive gaussians,    42 cartesian basis functions
    15 alpha electrons       15 beta electrons
       nuclear repulsion energy        80.5339380731 Hartrees.
 NAtoms=    7 NActive=    7 NUniq=    7 SFac= 7.50D-01 NAtFMM=   80 NAOKFM=F Big=F
 One-electron integrals computed using PRISM.
 NBasis=    42 RedAO= T  NBF=    42
 NBsUse=    42 1.00D-06 NBFU=    42
 Initial guess read from the read-write file.
 B after Tr=     0.000000    0.000000    0.000000
         Rot=    1.000000    0.000000    0.000000    0.000000 Ang=   0.00 deg.
 Harris functional with IExCor=  402 diagonalized for initial guess.
 ExpMin= 1.27D-01 ExpMax= 5.48D+03 ExpMxC= 8.25D+02 IAcc=1 IRadAn=         1 AccDes= 0.00D+00
 HarFok:  IExCor=  402 AccDes= 0.00D+00 IRadAn=         1 IDoV= 1
 ScaDFX=  1.000000  1.000000  1.000000  1.000000
 FoFCou: FMM=F IPFlag=           0 FMFlag=      100000 FMFlg1=           0
         NFxFlg=           0 DoJE=T BraDBF=F KetDBF=T FulRan=T
         Omega=  0.000000  0.000000  1.000000  0.000000  0.000000 ICntrl=     500 IOpCl=  0
         NMat0=    1 NMatS0=    1 NMatT0=    0 NMatD0=    1 NMtDS0=    0 NMtDT0=    0
         I1Cent=           4 NGrid=           0.
 Symmetry not used in FoFCou.
 Requested convergence on RMS density matrix=1.00D-08 within 128 cycles.
 Requested convergence on MAX density matrix=1.00D-06.
 Requested convergence on             energy=1.00D-06.
 No special actions if energy rises.
 Keep R1 ints in memory in canonical form, NReq=1345159.
 Integral accuracy reduced to 1.0D-05 until final iterations.
 Initial convergence to 1.0D-05 achieved.  Increase integral accuracy.
 SCF Done:  E(RB3LYP) =  -214.899416767     A.U. after   14 cycles
             Convg  =    0.6487D-08             -V/T =  2.0052
 Range of M.O.s used for correlation:     1    42
 NBasis=    42 NAE=    15 NBE=    15 NFC=     0 NFV=     0
 NROrb=     42 NOA=    15 NOB=    15 NVA=    27 NVB=    27
 Symmetrizing basis deriv contribution to polar:
 IMax=3 JMax=2 DiffMx= 0.00D+00
 G2DrvN: will do     8 centers at a time, making    1 passes doing MaxLOS=1.
 Calling FoFCou, ICntrl=  3107 FMM=F I1Cent=   0 AccDes= 0.00D+00.
 FoFDir/FoFCou used for L=0 through L=1.
 End of G2Drv Frequency-dependent properties file   721 does not exist.
 End of G2Drv Frequency-dependent properties file   722 does not exist.
          IDoAtm=1111111
          Differentiating once with respect to electric field.
                with respect to dipole field.
          Differentiating once with respect to nuclear coordinates.
          Keep R1 ints in memory in canonical form, NReq=1209516.
          There are    24 degrees of freedom in the 1st order CPHF.  IDoFFX=5.
     21 vectors produced by pass  0 Test12= 1.69D-15 4.17D-09 XBig12= 1.83D+02 9.74D+00.
 AX will form    21 AO Fock derivatives at one time.
     21 vectors produced by pass  1 Test12= 1.69D-15 4.17D-09 XBig12= 6.27D+01 2.16D+00.
     21 vectors produced by pass  2 Test12= 1.69D-15 4.17D-09 XBig12= 4.74D-01 2.30D-01.
     21 vectors produced by pass  3 Test12= 1.69D-15 4.17D-09 XBig12= 3.21D-04 3.92D-03.
     21 vectors produced by pass  4 Test12= 1.69D-15 4.17D-09 XBig12= 3.66D-07 2.10D-04.
     11 vectors produced by pass  5 Test12= 1.69D-15 4.17D-09 XBig12= 2.03D-10 3.14D-06.
      3 vectors produced by pass  6 Test12= 1.69D-15 4.17D-09 XBig12= 8.74D-14 8.39D-08.
 Inverted reduced A of dimension   119 with in-core refinement.
 Isotropic polarizability for W=    0.000000       35.15 Bohr**3.
 End of Minotr Frequency-dependent properties file   721 does not exist.
 End of Minotr Frequency-dependent properties file   722 does not exist.
 Calling FoFJK, ICntrl=    100127 FMM=F ISym2X=0 I1Cent= 0 IOpClX= 0 NMat=1 NMatS=1 NMatT=0.
 -------------------------------------------------------------------
 Center     Atomic                   Forces (Hartrees/Bohr)
 Number     Number              X              Y              Z
 -------------------------------------------------------------------
      1        5          -0.127718042   -0.197868015    0.000000000
      2        1           0.042157130    0.045640097    0.000000000
      3        1           0.144705001    0.131281430    0.000000000
      4        1          -0.031209336    0.000505337    0.000000000
      5        6          -0.023078610   -0.047164659    0.000000000
      6        8           0.029674549    0.046309979    0.000000000
      7        8          -0.034530692    0.021295831    0.000000000
 -------------------------------------------------------------------
 Cartesian Forces:  Max     0.197868015 RMS     0.071013319
 TRJ-TRJ-TRJ-TRJ-TRJ-TRJ-TRJ-TRJ-TRJ-TRJ-TRJ-TRJ-TRJ-TRJ-TRJ-TRJ-TRJ-TRJ
 Trajectory Number     1    Step Number    25

 Eigenvalues of Mass-weighted Force Constants in hartree/(bohr**2*amu):
    -0.92245015D-01    -0.81917969D-01    -0.59273582D-02    -0.41594635D-02
    -0.38955459D-02     0.90105508D-03     0.14269479D-02     0.26872115D-02
     0.15885467D-01     0.28226768D-01     0.46352936D-01     0.18422430D+00
     0.21770878D+00     0.38746684D+00     0.84722339D+00     0.00000000D+00
     0.00000000D+00     0.00000000D+00     0.00000000D+00     0.00000000D+00
     0.00000000D+00
 Do projection in correction step
 Using fifth order polynomial potential fitting
 Use Bulirsch-Stoer Integration Method First
 The MW distances (sqrt(amu)*bohr) between:
   1st base point and 2nd base point   0.4026902232D+00
   1st base point and start point      0.6463402578D-03
   2nd base point and start point      0.4026128760D+00
   1st base point and end point        0.4027914053D+00
   2nd base point and end point        0.5864462902D-03
   start point and end point           0.4027133823D+00
 Energy from last cycle -0.2147130181D+03 A.U.
 Energy from this cycle -0.2147130181D+03 A.U.
 Energy difference (2nd-5th) -0.5684341886D-13 A.U.
 Correct distance  0.5864462902D-03 sqrt(amu)*Bohr
 Gradient from poly-fit:
 I=    1 X=   1.277944606348D-01 Y=   1.979252947825D-01 Z=   0.000000000000D+00
 I=    2 X=  -4.226203041184D-02 Y=  -4.568774763152D-02 Z=   0.000000000000D+00
 I=    3 X=  -1.447629110982D-01 Y=  -1.313364355063D-01 Z=   0.000000000000D+00
 I=    4 X=   3.119153583529D-02 Y=  -5.069392757806D-04 Z=   0.000000000000D+00
 I=    5 X=   2.306936743592D-02 Y=   4.714780971703D-02 Z=   0.000000000000D+00
 I=    6 X=  -2.966405941587D-02 Y=  -4.629644130697D-02 Z=   0.000000000000D+00
 I=    7 X=   3.463363701994D-02 Y=  -2.124554077900D-02 Z=   0.000000000000D+00
 Gradient from 2nd-fit:
 I=    1 X=   1.277945855380D-01 Y=   1.979254430413D-01 Z=   0.000000000000D+00
 I=    2 X=  -4.226204629584D-02 Y=  -4.568772705710D-02 Z=   0.000000000000D+00
 I=    3 X=  -1.447628931042D-01 Y=  -1.313364277112D-01 Z=   0.000000000000D+00
 I=    4 X=   3.119154699565D-02 Y=  -5.069155372988D-04 Z=   0.000000000000D+00
 I=    5 X=   2.306932318343D-02 Y=   4.714768133369D-02 Z=   0.000000000000D+00
 I=    6 X=  -2.966398457115D-02 Y=  -4.629670723371D-02 Z=   0.000000000000D+00
 I=    7 X=   3.463346825413D-02 Y=  -2.124534683564D-02 Z=   0.000000000000D+00

 Summary information for step     25
 Time (fs)    22.710426
 EKin =       0.1863531; EPot =    -214.8993712; ETot =    -214.7130181 A.U.
 Angular momentum (instantaneous)
   JX = -0.1460430759D-18  JY = -0.1217701190D-17  JZ = -0.8352047767D-08
 Jtot =  0.8352047767D-08 H-BAR;  J (Quantum Number) =  0.0000000000D+00
 Total energy  -2.147130D+02  Delta-E  -1.473410D-09 A.U.
 Total angular momentum   8.352048D-09  Delta-A   1.252235D-09 h-bar
 Cartesian coordinates: (bohr)
 I=    1 X=  -2.819825029378D+00 Y=   2.372273441332D+00 Z=   0.000000000000D+00
 I=    2 X=  -4.291382265612D+00 Y=  -3.286849181754D+00 Z=   0.000000000000D+00
 I=    3 X=  -1.604885714389D+00 Y=   3.737889840897D+00 Z=   0.000000000000D+00
 I=    4 X=  -4.942577440009D+00 Y=   2.306784444853D+00 Z=   0.000000000000D+00
 I=    5 X=   2.238510406423D+00 Y=  -7.754474354745D-01 Z=   0.000000000000D+00
 I=    6 X=   3.475658026134D+00 Y=   9.792698233848D-01 Z=   0.000000000000D+00
 I=    7 X=  -2.531242260850D+00 Y=  -2.204104026844D+00 Z=   0.000000000000D+00
 MW cartesian velocity: (sqrt(amu)*bohr/sec)
 I=    1 X=  -6.117378649083D+12 Y=  -1.827985139007D+14 Z=  -5.381876672210D+02
 I=    2 X=  -1.092904869159D+14 Y=  -2.838387265504D+14 Z=   3.082527482561D+02
 I=    3 X=  -8.594642380389D+11 Y=   2.139889289304D+14 Z=   1.831008345250D+03
 I=    4 X=   1.107447705163D+14 Y=  -2.244162839648D+14 Z=   6.586506819065D+02
 I=    5 X=   1.941325852544D+14 Y=   5.329800300697D+13 Z=   8.627866441586D+02
 I=    6 X=  -3.774567128902D+13 Y=  -5.398755448097D+13 Z=  -5.898009853151D+02
 I=    7 X=  -1.254788986910D+14 Y=   2.333450409244D+14 Z=  -4.133325802212D+02
 Next step-size   0.4000000000D+00 sqrt(amu)*bohr
 Do projection in prediction step
 Use Bulirsch-Stoer Integration Method First
 Energy from last cycle -0.2147130181D+03 A.U.
 Energy from this cycle -0.2147130181D+03 A.U.
 Predict stepsize   0.4000000000D+00 sqrt(amu)*bohr
 Time increment   0.6761159924D+00 femtosec

 Predicted information for step     26
 Time (fs)    23.386542
 EKin =       0.1914099; EPot =    -214.9044279; ETot =    -214.7130181 A.U.
 Angular momentum (instantaneous)
   JX = -0.1460955855D-18  JY = -0.1217574172D-17  JZ = -0.8356708159D-08
 Jtot =  0.8356708159D-08 H-BAR;  J (Quantum Number) =  0.0000000000D+00
 Total energy  -2.147130D+02  Delta-E  -2.728484D-12 A.U.
 Total angular momentum   8.356708D-09  Delta-A   4.660391D-12 h-bar
 Cartesian coordinates: (bohr)
 I=    1 X=  -2.822835448550D+00 Y=   2.331708943996D+00 Z=   0.000000000000D+00
 I=    2 X=  -4.354343124771D+00 Y=  -3.466702072461D+00 Z=   0.000000000000D+00
 I=    3 X=  -1.581007000536D+00 Y=   3.904151575109D+00 Z=   0.000000000000D+00
 I=    4 X=  -4.876425926803D+00 Y=   2.155711115529D+00 Z=   0.000000000000D+00
 I=    5 X=   2.275810146954D+00 Y=  -7.661345410431D-01 Z=   0.000000000000D+00
 I=    6 X=   3.469804011452D+00 Y=   9.709445656220D-01 Z=   0.000000000000D+00
 I=    7 X=  -2.553005489479D+00 Y=  -2.164469743361D+00 Z=   0.000000000000D+00
 MW cartesian velocity: (sqrt(amu)*bohr/sec)
 I=    1 X=  -1.961526465663D+13 Y=  -2.123827213349D+14 Z=  -5.208853119201D+02
 I=    2 X=  -7.536570524880D+13 Y=  -2.479751171924D+14 Z=   9.333947971723D+02
 I=    3 X=   6.142763057429D+13 Y=   2.701152227898D+14 Z=   1.791869689353D+03
 I=    4 X=   8.315478294862D+13 Y=  -2.242515708168D+14 Z=   7.362311294261D+02
 I=    5 X=   1.871880777195D+14 Y=   4.088701829970D+13 Z=   9.113372189922D+02
 I=    6 X=  -3.075927227643D+13 Y=  -4.348137813573D+13 Z=  -5.549133389720D+02
 I=    7 X=  -1.324770535296D+14 Y=   2.350007100336D+14 Z=  -6.711978838465D+02
 TRJ-TRJ-TRJ-TRJ-TRJ-TRJ-TRJ-TRJ-TRJ-TRJ-TRJ-TRJ-TRJ-TRJ-TRJ-TRJ-TRJ-TRJ
 
                          Input orientation:                          
 ---------------------------------------------------------------------
 Center     Atomic      Atomic             Coordinates (Angstroms)
 Number     Number       Type             X           Y           Z
 ---------------------------------------------------------------------
      1          5           0       -1.493780    1.233887    0.000000
      2          1           0       -2.304219   -1.834500    0.000000
      3          1           0       -0.836633    2.065988    0.000000
      4          1           0       -2.580493    1.140753    0.000000
      5          6           0        1.204307   -0.405421    0.000000
      6          8           0        1.836141    0.513802    0.000000
      7          8           0       -1.350992   -1.145388    0.000000
 ---------------------------------------------------------------------
                    Distance matrix (angstroms):
                    1          2          3          4          5
     1  B    0.000000
     2  H    3.173611   0.000000
     3  H    1.060299   4.167447   0.000000
     4  H    1.090697   2.988052   1.974110   0.000000
     5  C    3.157056   3.788406   3.205198   4.088443   0.000000
     6  O    3.406890   4.759948   3.090793   4.460911   1.115430
     7  O    2.383556   1.176230   3.252307   2.595788   2.660283
                    6          7
     6  O    0.000000
     7  O    3.593151   0.000000
 Symmetry turned off by external request.
 Stoichiometry    CH3BO2
 Framework group  CS[SG(CH3BO2)]
 Deg. of freedom    11
 Full point group                 CS      NOp   2
 Rotational constants (GHZ):      9.9233363      3.6131113      2.6487096
 Standard basis: 6-31G (6D, 7F)
 Integral buffers will be    262144 words long.
 Raffenetti 2 integral format.
 Two-electron integral symmetry is turned off.
    42 basis functions,   100 primitive gaussians,    42 cartesian basis functions
    15 alpha electrons       15 beta electrons
       nuclear repulsion energy        80.5397006339 Hartrees.
 NAtoms=    7 NActive=    7 NUniq=    7 SFac= 7.50D-01 NAtFMM=   80 NAOKFM=F Big=F
 One-electron integrals computed using PRISM.
 NBasis=    42 RedAO= T  NBF=    42
 NBsUse=    42 1.00D-06 NBFU=    42
 Initial guess read from the read-write file.
 B after Tr=     0.000000    0.000000    0.000000
         Rot=    1.000000    0.000000    0.000000    0.000000 Ang=   0.00 deg.
 Harris functional with IExCor=  402 diagonalized for initial guess.
 ExpMin= 1.27D-01 ExpMax= 5.48D+03 ExpMxC= 8.25D+02 IAcc=1 IRadAn=         1 AccDes= 0.00D+00
 HarFok:  IExCor=  402 AccDes= 0.00D+00 IRadAn=         1 IDoV= 1
 ScaDFX=  1.000000  1.000000  1.000000  1.000000
 FoFCou: FMM=F IPFlag=           0 FMFlag=      100000 FMFlg1=           0
         NFxFlg=           0 DoJE=T BraDBF=F KetDBF=T FulRan=T
         Omega=  0.000000  0.000000  1.000000  0.000000  0.000000 ICntrl=     500 IOpCl=  0
         NMat0=    1 NMatS0=    1 NMatT0=    0 NMatD0=    1 NMtDS0=    0 NMtDT0=    0
         I1Cent=           4 NGrid=           0.
 Symmetry not used in FoFCou.
 Requested convergence on RMS density matrix=1.00D-08 within 128 cycles.
 Requested convergence on MAX density matrix=1.00D-06.
 Requested convergence on             energy=1.00D-06.
 No special actions if energy rises.
 Keep R1 ints in memory in canonical form, NReq=1345013.
 Integral accuracy reduced to 1.0D-05 until final iterations.
 Initial convergence to 1.0D-05 achieved.  Increase integral accuracy.
 SCF Done:  E(RB3LYP) =  -214.905844215     A.U. after   15 cycles
             Convg  =    0.8666D-08             -V/T =  2.0056
 Range of M.O.s used for correlation:     1    42
 NBasis=    42 NAE=    15 NBE=    15 NFC=     0 NFV=     0
 NROrb=     42 NOA=    15 NOB=    15 NVA=    27 NVB=    27
 Symmetrizing basis deriv contribution to polar:
 IMax=3 JMax=2 DiffMx= 0.00D+00
 G2DrvN: will do     8 centers at a time, making    1 passes doing MaxLOS=1.
 Calling FoFCou, ICntrl=  3107 FMM=F I1Cent=   0 AccDes= 0.00D+00.
 FoFDir/FoFCou used for L=0 through L=1.
 End of G2Drv Frequency-dependent properties file   721 does not exist.
 End of G2Drv Frequency-dependent properties file   722 does not exist.
          IDoAtm=1111111
          Differentiating once with respect to electric field.
                with respect to dipole field.
          Differentiating once with respect to nuclear coordinates.
          Keep R1 ints in memory in canonical form, NReq=1209516.
          There are    24 degrees of freedom in the 1st order CPHF.  IDoFFX=5.
     21 vectors produced by pass  0 Test12= 1.69D-15 4.17D-09 XBig12= 1.82D+02 9.37D+00.
 AX will form    21 AO Fock derivatives at one time.
     21 vectors produced by pass  1 Test12= 1.69D-15 4.17D-09 XBig12= 6.26D+01 2.16D+00.
     21 vectors produced by pass  2 Test12= 1.69D-15 4.17D-09 XBig12= 5.65D-01 2.54D-01.
     21 vectors produced by pass  3 Test12= 1.69D-15 4.17D-09 XBig12= 3.47D-04 4.43D-03.
     21 vectors produced by pass  4 Test12= 1.69D-15 4.17D-09 XBig12= 3.49D-07 2.01D-04.
     11 vectors produced by pass  5 Test12= 1.69D-15 4.17D-09 XBig12= 2.10D-10 3.44D-06.
      3 vectors produced by pass  6 Test12= 1.69D-15 4.17D-09 XBig12= 9.76D-14 8.46D-08.
 Inverted reduced A of dimension   119 with in-core refinement.
 Isotropic polarizability for W=    0.000000       36.17 Bohr**3.
 End of Minotr Frequency-dependent properties file   721 does not exist.
 End of Minotr Frequency-dependent properties file   722 does not exist.
 Calling FoFJK, ICntrl=    100127 FMM=F ISym2X=0 I1Cent= 0 IOpClX= 0 NMat=1 NMatS=1 NMatT=0.
 -------------------------------------------------------------------
 Center     Atomic                   Forces (Hartrees/Bohr)
 Number     Number              X              Y              Z
 -------------------------------------------------------------------
      1        5          -0.029581942   -0.118351522    0.000000000
      2        1           0.057037361    0.063900599    0.000000000
      3        1           0.067947339    0.053460816    0.000000000
      4        1          -0.056042493   -0.000842601    0.000000000
      5        6          -0.053520659   -0.090521401    0.000000000
      6        8           0.059164263    0.089642379    0.000000000
      7        8          -0.045003869    0.002711730    0.000000000
 -------------------------------------------------------------------
 Cartesian Forces:  Max     0.118351522 RMS     0.052309766
 TRJ-TRJ-TRJ-TRJ-TRJ-TRJ-TRJ-TRJ-TRJ-TRJ-TRJ-TRJ-TRJ-TRJ-TRJ-TRJ-TRJ-TRJ
 Trajectory Number     1    Step Number    26

 Eigenvalues of Mass-weighted Force Constants in hartree/(bohr**2*amu):
    -0.37363160D-01    -0.25971815D-01    -0.77029301D-02    -0.72331465D-02
    -0.57981679D-02    -0.25878569D-02     0.76110475D-03     0.30527398D-02
     0.10464322D-01     0.35791450D-01     0.51809400D-01     0.10836205D+00
     0.21268443D+00     0.44898086D+00     0.54947144D+00     0.00000000D+00
     0.00000000D+00     0.00000000D+00     0.00000000D+00     0.00000000D+00
     0.00000000D+00
 Do projection in correction step
 Using fifth order polynomial potential fitting
 Use Bulirsch-Stoer Integration Method First
 The MW distances (sqrt(amu)*bohr) between:
   1st base point and 2nd base point   0.4034753394D+00
   1st base point and start point      0.5864462902D-03
   2nd base point and start point      0.4034242646D+00
   1st base point and end point        0.4038125491D+00
   2nd base point and end point        0.7452239019D-03
   start point and end point           0.4037612218D+00
 Energy from last cycle -0.2147130181D+03 A.U.
 Energy from this cycle -0.2147130181D+03 A.U.
 Energy difference (2nd-5th)  0.7105427358D-12 A.U.
 Correct distance  0.7452239019D-03 sqrt(amu)*Bohr
 Gradient from poly-fit:
 I=    1 X=   2.935547228392D-02 Y=   1.181031845294D-01 Z=   0.000000000000D+00
 I=    2 X=  -5.706802766087D-02 Y=  -6.391274346202D-02 Z=   0.000000000000D+00
 I=    3 X=  -6.773294404540D-02 Y=  -5.320476479938D-02 Z=   0.000000000000D+00
 I=    4 X=   5.605829333334D-02 Y=   8.391032840850D-04 Z=   0.000000000000D+00
 I=    5 X=   5.351217510005D-02 Y=   9.050790121343D-02 Z=   0.000000000000D+00
 I=    6 X=  -5.915632565406D-02 Y=  -8.963477057742D-02 Z=   0.000000000000D+00
 I=    7 X=   4.503135664302D-02 Y=  -2.697910188047D-03 Z=   0.000000000000D+00
 Gradient from 2nd-fit:
 I=    1 X=   2.935550596891D-02 Y=   1.181032189793D-01 Z=   0.000000000000D+00
 I=    2 X=  -5.706803330567D-02 Y=  -6.391274043693D-02 Z=   0.000000000000D+00
 I=    3 X=  -6.773293844332D-02 Y=  -5.320476008386D-02 Z=   0.000000000000D+00
 I=    4 X=   5.605829726440D-02 Y=   8.391074593131D-04 Z=   0.000000000000D+00
 I=    5 X=   5.351216982641D-02 Y=   9.050786658516D-02 Z=   0.000000000000D+00
 I=    6 X=  -5.915630642990D-02 Y=  -8.963484656734D-02 Z=   0.000000000000D+00
 I=    7 X=   4.503130511916D-02 Y=  -2.697845935682D-03 Z=   0.000000000000D+00

 Summary information for step     26
 Time (fs)    23.386542
 EKin =       0.1928654; EPot =    -214.9058834; ETot =    -214.7130181 A.U.
 Angular momentum (instantaneous)
   JX = -0.1741035703D-18  JY = -0.1218626518D-17  JZ = -0.8726778472D-08
 Jtot =  0.8726778472D-08 H-BAR;  J (Quantum Number) =  0.0000000000D+00
 Total energy  -2.147130D+02  Delta-E  -1.042110D-09 A.U.
 Total angular momentum   8.726778D-09  Delta-A   3.747307D-10 h-bar
 Cartesian coordinates: (bohr)
 I=    1 X=  -2.822886122083D+00 Y=   2.331675586671D+00 Z=   0.000000000000D+00
 I=    2 X=  -4.354593118450D+00 Y=  -3.466840102507D+00 Z=   0.000000000000D+00
 I=    3 X=  -1.580448117431D+00 Y=   3.904479544770D+00 Z=   0.000000000000D+00
 I=    4 X=  -4.876443772637D+00 Y=   2.155654216567D+00 Z=   0.000000000000D+00
 I=    5 X=   2.275813437195D+00 Y=  -7.661393789409D-01 Z=   0.000000000000D+00
 I=    6 X=   3.469805179316D+00 Y=   9.709517283437D-01 Z=   0.000000000000D+00
 I=    7 X=  -2.552992585589D+00 Y=  -2.164458699419D+00 Z=   0.000000000000D+00
 MW cartesian velocity: (sqrt(amu)*bohr/sec)
 I=    1 X=  -2.075793368768D+13 Y=  -2.130866952060D+14 Z=  -5.504876912648D+02
 I=    2 X=  -7.690009947661D+13 Y=  -2.487591526831D+14 Z=   4.740116773096D+02
 I=    3 X=   6.522737904977D+13 Y=   2.723681804411D+14 Z=   1.906543695657D+03
 I=    4 X=   8.301168821081D+13 Y=  -2.245295900864D+14 Z=   6.602163165781D+02
 I=    5 X=   1.871839076301D+14 Y=   4.075693128216D+13 Z=   8.836469556515D+02
 I=    6 X=  -3.071497640164D+13 Y=  -4.327145960152D+13 Z=  -5.819430522627D+02
 I=    7 X=  -1.321024563377D+14 Y=   2.351885762053D+14 Z=  -4.900161215776D+02
 Next step-size   0.4000000000D+00 sqrt(amu)*bohr
 Do projection in prediction step
 Use Bulirsch-Stoer Integration Method First
 Energy from last cycle -0.2147130181D+03 A.U.
 Energy from this cycle -0.2147130181D+03 A.U.
 Predict stepsize   0.4000000000D+00 sqrt(amu)*bohr
 Time increment   0.6786989868D+00 femtosec

 Predicted information for step     27
 Time (fs)    24.065241
 EKin =       0.1816142; EPot =    -214.8946322; ETot =    -214.7130181 A.U.
 Angular momentum (instantaneous)
   JX = -0.1741970532D-18  JY = -0.1218458942D-17  JZ = -0.8727111357D-08
 Jtot =  0.8727111357D-08 H-BAR;  J (Quantum Number) =  0.0000000000D+00
 Total energy  -2.147130D+02  Delta-E  -3.694822D-13 A.U.
 Total angular momentum   8.727111D-09  Delta-A   3.328851D-13 h-bar
 Cartesian coordinates: (bohr)
 I=    1 X=  -2.827141452951D+00 Y=   2.286305123897D+00 Z=   0.000000000000D+00
 I=    2 X=  -4.393890794337D+00 Y=  -3.620369268812D+00 Z=   0.000000000000D+00
 I=    3 X=  -1.526878725685D+00 Y=   4.094333639744D+00 Z=   0.000000000000D+00
 I=    4 X=  -4.833712460071D+00 Y=   2.003585157117D+00 Z=   0.000000000000D+00
 I=    5 X=   2.311355136737D+00 Y=  -7.600331585888D-01 Z=   0.000000000000D+00
 I=    6 X=   3.465515039100D+00 Y=   9.650036053607D-01 Z=   0.000000000000D+00
 I=    7 X=  -2.576029958329D+00 Y=  -2.124570259956D+00 Z=   0.000000000000D+00
 MW cartesian velocity: (sqrt(amu)*bohr/sec)
 I=    1 X=  -1.811419198014D+13 Y=  -2.278686572608D+14 Z=  -3.592551780859D+02
 I=    2 X=  -3.875403690721D+13 Y=  -2.040791890006D+14 Z=   7.126975447076D+02
 I=    3 X=   8.562542471719D+13 Y=   2.806739451221D+14 Z=   1.866316750622D+03
 I=    4 X=   4.166642299349D+13 Y=  -2.254380772273D+14 Z=   1.869575308849D+02
 I=    5 X=   1.748147019523D+14 Y=   2.036382135318D+13 Z=   9.009086440169D+02
 I=    6 X=  -1.915831921037D+13 Y=  -2.581265440343D+13 Z=  -6.121015636954D+02
 I=    7 X=  -1.394559016453D+14 Y=   2.345849902198D+14 Z=  -5.644837429087D+02
 TRJ-TRJ-TRJ-TRJ-TRJ-TRJ-TRJ-TRJ-TRJ-TRJ-TRJ-TRJ-TRJ-TRJ-TRJ-TRJ-TRJ-TRJ
 
                          Input orientation:                          
 ---------------------------------------------------------------------
 Center     Atomic      Atomic             Coordinates (Angstroms)
 Number     Number       Type             X           Y           Z
 ---------------------------------------------------------------------
      1          5           0       -1.496059    1.209861    0.000000
      2          1           0       -2.325147   -1.915817    0.000000
      3          1           0       -0.807989    2.166628    0.000000
      4          1           0       -2.557890    1.060252    0.000000
      5          6           0        1.223116   -0.402192    0.000000
      6          8           0        1.833872    0.510658    0.000000
      7          8           0       -1.363176   -1.124274    0.000000
 ---------------------------------------------------------------------
                    Distance matrix (angstroms):
                    1          2          3          4          5
     1  B    0.000000
     2  H    3.233767   0.000000
     3  H    1.178492   4.355241   0.000000
     4  H    1.072320   2.985155   2.070319   0.000000
     5  C    3.161112   3.857620   3.274787   4.053980   0.000000
     6  O    3.402546   4.815103   3.117959   4.426017   1.098325
     7  O    2.337914   1.245764   3.337405   2.489878   2.685203
                    6          7
     6  O    0.000000
     7  O    3.590838   0.000000
 Symmetry turned off by external request.
 Stoichiometry    CH3BO2
 Framework group  CS[SG(CH3BO2)]
 Deg. of freedom    11
 Full point group                 CS      NOp   2
 Rotational constants (GHZ):     10.1257223      3.5866481      2.6485138
 Standard basis: 6-31G (6D, 7F)
 Integral buffers will be    262144 words long.
 Raffenetti 2 integral format.
 Two-electron integral symmetry is turned off.
    42 basis functions,   100 primitive gaussians,    42 cartesian basis functions
    15 alpha electrons       15 beta electrons
       nuclear repulsion energy        80.5358692721 Hartrees.
 NAtoms=    7 NActive=    7 NUniq=    7 SFac= 7.50D-01 NAtFMM=   80 NAOKFM=F Big=F
 One-electron integrals computed using PRISM.
 NBasis=    42 RedAO= T  NBF=    42
 NBsUse=    42 1.00D-06 NBFU=    42
 Initial guess read from the read-write file.
 B after Tr=     0.000000    0.000000    0.000000
         Rot=    1.000000    0.000000    0.000000    0.000000 Ang=   0.00 deg.
 Harris functional with IExCor=  402 diagonalized for initial guess.
 ExpMin= 1.27D-01 ExpMax= 5.48D+03 ExpMxC= 8.25D+02 IAcc=1 IRadAn=         1 AccDes= 0.00D+00
 HarFok:  IExCor=  402 AccDes= 0.00D+00 IRadAn=         1 IDoV= 1
 ScaDFX=  1.000000  1.000000  1.000000  1.000000
 FoFCou: FMM=F IPFlag=           0 FMFlag=      100000 FMFlg1=           0
         NFxFlg=           0 DoJE=T BraDBF=F KetDBF=T FulRan=T
         Omega=  0.000000  0.000000  1.000000  0.000000  0.000000 ICntrl=     500 IOpCl=  0
         NMat0=    1 NMatS0=    1 NMatT0=    0 NMatD0=    1 NMtDS0=    0 NMtDT0=    0
         I1Cent=           4 NGrid=           0.
 Symmetry not used in FoFCou.
 Requested convergence on RMS density matrix=1.00D-08 within 128 cycles.
 Requested convergence on MAX density matrix=1.00D-06.
 Requested convergence on             energy=1.00D-06.
 No special actions if energy rises.
 Keep R1 ints in memory in canonical form, NReq=1345013.
 Integral accuracy reduced to 1.0D-05 until final iterations.
 Initial convergence to 1.0D-05 achieved.  Increase integral accuracy.
 SCF Done:  E(RB3LYP) =  -214.896571866     A.U. after   15 cycles
             Convg  =    0.8558D-08             -V/T =  2.0060
 Range of M.O.s used for correlation:     1    42
 NBasis=    42 NAE=    15 NBE=    15 NFC=     0 NFV=     0
 NROrb=     42 NOA=    15 NOB=    15 NVA=    27 NVB=    27
 Symmetrizing basis deriv contribution to polar:
 IMax=3 JMax=2 DiffMx= 0.00D+00
 G2DrvN: will do     8 centers at a time, making    1 passes doing MaxLOS=1.
 Calling FoFCou, ICntrl=  3107 FMM=F I1Cent=   0 AccDes= 0.00D+00.
 FoFDir/FoFCou used for L=0 through L=1.
 End of G2Drv Frequency-dependent properties file   721 does not exist.
 End of G2Drv Frequency-dependent properties file   722 does not exist.
          IDoAtm=1111111
          Differentiating once with respect to electric field.
                with respect to dipole field.
          Differentiating once with respect to nuclear coordinates.
          Keep R1 ints in memory in canonical form, NReq=1209516.
          There are    24 degrees of freedom in the 1st order CPHF.  IDoFFX=5.
     21 vectors produced by pass  0 Test12= 1.69D-15 4.17D-09 XBig12= 1.81D+02 8.96D+00.
 AX will form    21 AO Fock derivatives at one time.
     21 vectors produced by pass  1 Test12= 1.69D-15 4.17D-09 XBig12= 6.25D+01 2.19D+00.
     21 vectors produced by pass  2 Test12= 1.69D-15 4.17D-09 XBig12= 6.43D-01 2.24D-01.
     21 vectors produced by pass  3 Test12= 1.69D-15 4.17D-09 XBig12= 3.54D-04 4.40D-03.
     21 vectors produced by pass  4 Test12= 1.69D-15 4.17D-09 XBig12= 2.95D-07 1.68D-04.
     10 vectors produced by pass  5 Test12= 1.69D-15 4.17D-09 XBig12= 1.62D-10 3.21D-06.
      3 vectors produced by pass  6 Test12= 1.69D-15 4.17D-09 XBig12= 8.19D-14 7.22D-08.
 Inverted reduced A of dimension   118 with in-core refinement.
 Isotropic polarizability for W=    0.000000       37.47 Bohr**3.
 End of Minotr Frequency-dependent properties file   721 does not exist.
 End of Minotr Frequency-dependent properties file   722 does not exist.
 Calling FoFJK, ICntrl=    100127 FMM=F ISym2X=0 I1Cent= 0 IOpClX= 0 NMat=1 NMatS=1 NMatT=0.
 -------------------------------------------------------------------
 Center     Atomic                   Forces (Hartrees/Bohr)
 Number     Number              X              Y              Z
 -------------------------------------------------------------------
      1        5           0.035938618   -0.052577104    0.000000000
      2        1           0.059998371    0.074548374    0.000000000
      3        1           0.014683384   -0.010505231    0.000000000
      4        1          -0.071772067   -0.002162560    0.000000000
      5        6          -0.080821494   -0.132185572    0.000000000
      6        8           0.085787854    0.131251501    0.000000000
      7        8          -0.043814666   -0.008369407    0.000000000
 -------------------------------------------------------------------
 Cartesian Forces:  Max     0.132185572 RMS     0.057435882
 TRJ-TRJ-TRJ-TRJ-TRJ-TRJ-TRJ-TRJ-TRJ-TRJ-TRJ-TRJ-TRJ-TRJ-TRJ-TRJ-TRJ-TRJ
 Trajectory Number     1    Step Number    27

 Eigenvalues of Mass-weighted Force Constants in hartree/(bohr**2*amu):
    -0.30777926D-01    -0.16968823D-01    -0.11173994D-01    -0.10114340D-01
    -0.23891376D-02     0.69228527D-03     0.39851865D-02     0.20407286D-01
     0.26591809D-01     0.37086076D-01     0.43757613D-01     0.59786446D-01
     0.23901000D+00     0.29523077D+00     0.50957755D+00     0.00000000D+00
     0.00000000D+00     0.00000000D+00     0.00000000D+00     0.00000000D+00
     0.00000000D+00
 Do projection in correction step
 Using fifth order polynomial potential fitting
 Use Bulirsch-Stoer Integration Method First
 The MW distances (sqrt(amu)*bohr) between:
   1st base point and 2nd base point   0.4040436372D+00
   1st base point and start point      0.7452239019D-03
   2nd base point and start point      0.4036622379D+00
   1st base point and end point        0.4045643050D+00
   2nd base point and end point        0.8804993161D-03
   start point and end point           0.4041818625D+00
 Energy from last cycle -0.2147130181D+03 A.U.
 Energy from this cycle -0.2147130181D+03 A.U.
 Energy difference (2nd-5th)  0.3012701200D-11 A.U.
 Correct distance  0.8804993161D-03 sqrt(amu)*Bohr
 Gradient from poly-fit:
 I=    1 X=  -3.613243958811D-02 Y=   5.239215653814D-02 Z=   0.000000000000D+00
 I=    2 X=  -6.000811923513D-02 Y=  -7.454994904083D-02 Z=   0.000000000000D+00
 I=    3 X=  -1.452294445178D-02 Y=   1.069549846342D-02 Z=   0.000000000000D+00
 I=    4 X=   7.181179125729D-02 Y=   2.163480913333D-03 Z=   0.000000000000D+00
 I=    5 X=   8.081498343217D-02 Y=   1.321752979594D-01 Z=   0.000000000000D+00
 I=    6 X=  -8.578240944363D-02 Y=  -1.312491209494D-01 Z=   0.000000000000D+00
 I=    7 X=   4.381913802918D-02 Y=   8.372636115938D-03 Z=   0.000000000000D+00
 Gradient from 2nd-fit:
 I=    1 X=  -3.613302430430D-02 Y=   5.239141445308D-02 Z=   0.000000000000D+00
 I=    2 X=  -6.000803647053D-02 Y=  -7.455005822612D-02 Z=   0.000000000000D+00
 I=    3 X=  -1.452303768046D-02 Y=   1.069547106527D-02 Z=   0.000000000000D+00
 I=    4 X=   7.181174636110D-02 Y=   2.163361527561D-03 Z=   0.000000000000D+00
 I=    5 X=   8.081521296342D-02 Y=   1.321759432533D-01 Z=   0.000000000000D+00
 I=    6 X=  -8.578276974658D-02 Y=  -1.312478417751D-01 Z=   0.000000000000D+00
 I=    7 X=   4.381990887733D-02 Y=   8.371709702027D-03 Z=   0.000000000000D+00

 Summary information for step     27
 Time (fs)    24.065241
 EKin =       0.1835427; EPot =    -214.8965608; ETot =    -214.7130181 A.U.
 Angular momentum (instantaneous)
   JX = -0.1908772530D-18  JY = -0.1163339840D-17  JZ = -0.8773186570D-08
 Jtot =  0.8773186570D-08 H-BAR;  J (Quantum Number) =  0.0000000000D+00
 Total energy  -2.147130D+02  Delta-E  -1.372200D-10 A.U.
 Total angular momentum   8.773187D-09  Delta-A   4.640810D-11 h-bar
 Cartesian coordinates: (bohr)
 I=    1 X=  -2.827197791879D+00 Y=   2.286247590870D+00 Z=   0.000000000000D+00
 I=    2 X=  -4.393994803762D+00 Y=  -3.620474257098D+00 Z=   0.000000000000D+00
 I=    3 X=  -1.526284880262D+00 Y=   4.094896945502D+00 Z=   0.000000000000D+00
 I=    4 X=  -4.833692463629D+00 Y=   2.003532595833D+00 Z=   0.000000000000D+00
 I=    5 X=   2.311361302557D+00 Y=  -7.600374390765D-01 Z=   0.000000000000D+00
 I=    6 X=   3.465515633223D+00 Y=   9.650087211948D-01 Z=   0.000000000000D+00
 I=    7 X=  -2.576028524263D+00 Y=  -2.124558130730D+00 Z=   0.000000000000D+00
 MW cartesian velocity: (sqrt(amu)*bohr/sec)
 I=    1 X=  -1.930629952222D+13 Y=  -2.289825085516D+14 Z=  -3.667965232167D+02
 I=    2 X=  -3.936829463447D+13 Y=  -2.046214003940D+14 Z=   7.175421300033D+02
 I=    3 X=   8.939846410199D+13 Y=   2.841837727128D+14 Z=   1.696351542740D+03
 I=    4 X=   4.177911879487D+13 Y=  -2.256384309330D+14 Z=   3.386232351178D+02
 I=    5 X=   1.748497689978D+14 Y=   2.025150870641D+13 Z=   8.303563042979D+02
 I=    6 X=  -1.913004712210D+13 Y=  -2.566109113256D+13 Z=  -5.398451079974D+02
 I=    7 X=  -1.393467225504D+14 Y=   2.347601746479D+14 Z=  -5.659963748971D+02
 Next step-size   0.4000000000D+00 sqrt(amu)*bohr
 Do projection in prediction step
 Use Bulirsch-Stoer Integration Method First
 Energy from last cycle -0.2147130181D+03 A.U.
 Energy from this cycle -0.2147130181D+03 A.U.
 Predict stepsize   0.4000000000D+00 sqrt(amu)*bohr
 Time increment   0.7078564019D+00 femtosec

 Predicted information for step     28
 Time (fs)    24.773097
 EKin =       0.1627533; EPot =    -214.8757714; ETot =    -214.7130181 A.U.
 Angular momentum (instantaneous)
   JX = -0.1909046845D-18  JY = -0.1163391563D-17  JZ = -0.8773245315D-08
 Jtot =  0.8773245315D-08 H-BAR;  J (Quantum Number) =  0.0000000000D+00
 Total energy  -2.147130D+02  Delta-E  -2.842171D-14 A.U.
 Total angular momentum   8.773245D-09  Delta-A   5.874443D-14 h-bar
 Cartesian coordinates: (bohr)
 I=    1 X=  -2.830252483557D+00 Y=   2.236651025311D+00 Z=   0.000000000000D+00
 I=    2 X=  -4.407820747931D+00 Y=  -3.746760404078D+00 Z=   0.000000000000D+00
 I=    3 X=  -1.462992741195D+00 Y=   4.288763849779D+00 Z=   0.000000000000D+00
 I=    4 X=  -4.821325043601D+00 Y=   1.843939396481D+00 Z=   0.000000000000D+00
 I=    5 X=   2.345361051098D+00 Y=  -7.587235334584D-01 Z=   0.000000000000D+00
 I=    6 X=   3.463497428208D+00 Y=   9.625704778194D-01 Z=   0.000000000000D+00
 I=    7 X=  -2.601311772509D+00 Y=  -2.083170676215D+00 Z=   0.000000000000D+00
 MW cartesian velocity: (sqrt(amu)*bohr/sec)
 I=    1 X=  -8.111471574349D+12 Y=  -2.342798269830D+14 Z=  -7.133962709168D+02
 I=    2 X=   3.148117239414D+10 Y=  -1.527451486388D+14 Z=   1.850710553341D+02
 I=    3 X=   8.575023781690D+13 Y=   2.600898779702D+14 Z=   2.131613696209D+03
 I=    4 X=  -6.739964855835D+12 Y=  -2.269557153143D+14 Z=   9.830774728087D+02
 I=    5 X=   1.572916739007D+14 Y=  -8.427669030584D+12 Z=   1.165172901368D+03
 I=    6 X=  -3.139313744285D+12 Y=  -1.011777109661D+12 Z=  -7.964685780947D+02
 I=    7 X=  -1.462120879808D+14 Y=   2.327034055750D+14 Z=  -4.491935100509D+02
 TRJ-TRJ-TRJ-TRJ-TRJ-TRJ-TRJ-TRJ-TRJ-TRJ-TRJ-TRJ-TRJ-TRJ-TRJ-TRJ-TRJ-TRJ
 
                          Input orientation:                          
 ---------------------------------------------------------------------
 Center     Atomic      Atomic             Coordinates (Angstroms)
 Number     Number       Type             X           Y           Z
 ---------------------------------------------------------------------
      1          5           0       -1.497705    1.183585    0.000000
      2          1           0       -2.332518   -1.982700    0.000000
      3          1           0       -0.774182    2.269516    0.000000
      4          1           0       -2.551335    0.975771    0.000000
      5          6           0        1.241112   -0.401499    0.000000
      6          8           0        1.832804    0.509370    0.000000
      7          8           0       -1.376555   -1.102366    0.000000
 ---------------------------------------------------------------------
                    Distance matrix (angstroms):
                    1          2          3          4          5
     1  B    0.000000
     2  H    3.274488   0.000000
     3  H    1.304888   4.528770   0.000000
     4  H    1.073929   2.966552   2.198192   0.000000
     5  C    3.164429   3.907816   3.346002   4.034789   0.000000
     6  O    3.398066   4.853898   3.145551   4.408878   1.086178
     7  O    2.289159   1.299559   3.425266   2.387208   2.709870
                    6          7
     6  O    0.000000
     7  O    3.591334   0.000000
 Symmetry turned off by external request.
 Stoichiometry    CH3BO2
 Framework group  CS[SG(CH3BO2)]
 Deg. of freedom    11
 Full point group                 CS      NOp   2
 Rotational constants (GHZ):     10.3402573      3.5578222      2.6470418
 Standard basis: 6-31G (6D, 7F)
 Integral buffers will be    262144 words long.
 Raffenetti 2 integral format.
 Two-electron integral symmetry is turned off.
    42 basis functions,   100 primitive gaussians,    42 cartesian basis functions
    15 alpha electrons       15 beta electrons
       nuclear repulsion energy        80.5103064813 Hartrees.
 NAtoms=    7 NActive=    7 NUniq=    7 SFac= 7.50D-01 NAtFMM=   80 NAOKFM=F Big=F
 One-electron integrals computed using PRISM.
 NBasis=    42 RedAO= T  NBF=    42
 NBsUse=    42 1.00D-06 NBFU=    42
 Initial guess read from the read-write file.
 B after Tr=     0.000000    0.000000    0.000000
         Rot=    1.000000    0.000000    0.000000    0.000000 Ang=   0.00 deg.
 Harris functional with IExCor=  402 diagonalized for initial guess.
 ExpMin= 1.27D-01 ExpMax= 5.48D+03 ExpMxC= 8.25D+02 IAcc=1 IRadAn=         1 AccDes= 0.00D+00
 HarFok:  IExCor=  402 AccDes= 0.00D+00 IRadAn=         1 IDoV= 1
 ScaDFX=  1.000000  1.000000  1.000000  1.000000
 FoFCou: FMM=F IPFlag=           0 FMFlag=      100000 FMFlg1=           0
         NFxFlg=           0 DoJE=T BraDBF=F KetDBF=T FulRan=T
         Omega=  0.000000  0.000000  1.000000  0.000000  0.000000 ICntrl=     500 IOpCl=  0
         NMat0=    1 NMatS0=    1 NMatT0=    0 NMatD0=    1 NMtDS0=    0 NMtDT0=    0
         I1Cent=           4 NGrid=           0.
 Symmetry not used in FoFCou.
 Requested convergence on RMS density matrix=1.00D-08 within 128 cycles.
 Requested convergence on MAX density matrix=1.00D-06.
 Requested convergence on             energy=1.00D-06.
 No special actions if energy rises.
 Keep R1 ints in memory in canonical form, NReq=1345017.
 Integral accuracy reduced to 1.0D-05 until final iterations.
 EnCoef did     6 forward-backward iterations
 Initial convergence to 1.0D-05 achieved.  Increase integral accuracy.
 SCF Done:  E(RB3LYP) =  -214.877149928     A.U. after   15 cycles
             Convg  =    0.5504D-08             -V/T =  2.0063
 Range of M.O.s used for correlation:     1    42
 NBasis=    42 NAE=    15 NBE=    15 NFC=     0 NFV=     0
 NROrb=     42 NOA=    15 NOB=    15 NVA=    27 NVB=    27
 Symmetrizing basis deriv contribution to polar:
 IMax=3 JMax=2 DiffMx= 0.00D+00
 G2DrvN: will do     8 centers at a time, making    1 passes doing MaxLOS=1.
 Calling FoFCou, ICntrl=  3107 FMM=F I1Cent=   0 AccDes= 0.00D+00.
 FoFDir/FoFCou used for L=0 through L=1.
 End of G2Drv Frequency-dependent properties file   721 does not exist.
 End of G2Drv Frequency-dependent properties file   722 does not exist.
          IDoAtm=1111111
          Differentiating once with respect to electric field.
                with respect to dipole field.
          Differentiating once with respect to nuclear coordinates.
          Keep R1 ints in memory in canonical form, NReq=1209516.
          There are    24 degrees of freedom in the 1st order CPHF.  IDoFFX=5.
     21 vectors produced by pass  0 Test12= 1.69D-15 4.17D-09 XBig12= 1.81D+02 8.48D+00.
 AX will form    21 AO Fock derivatives at one time.
     21 vectors produced by pass  1 Test12= 1.69D-15 4.17D-09 XBig12= 6.28D+01 2.67D+00.
     21 vectors produced by pass  2 Test12= 1.69D-15 4.17D-09 XBig12= 6.98D-01 2.04D-01.
     21 vectors produced by pass  3 Test12= 1.69D-15 4.17D-09 XBig12= 3.59D-04 4.73D-03.
     21 vectors produced by pass  4 Test12= 1.69D-15 4.17D-09 XBig12= 2.37D-07 1.74D-04.
     10 vectors produced by pass  5 Test12= 1.69D-15 4.17D-09 XBig12= 1.18D-10 2.55D-06.
      3 vectors produced by pass  6 Test12= 1.69D-15 4.17D-09 XBig12= 6.62D-14 5.59D-08.
 Inverted reduced A of dimension   118 with in-core refinement.
 Isotropic polarizability for W=    0.000000       38.90 Bohr**3.
 End of Minotr Frequency-dependent properties file   721 does not exist.
 End of Minotr Frequency-dependent properties file   722 does not exist.
 Calling FoFJK, ICntrl=    100127 FMM=F ISym2X=0 I1Cent= 0 IOpClX= 0 NMat=1 NMatS=1 NMatT=0.
 -------------------------------------------------------------------
 Center     Atomic                   Forces (Hartrees/Bohr)
 Number     Number              X              Y              Z
 -------------------------------------------------------------------
      1        5           0.059713756   -0.014827429    0.000000000
      2        1           0.058006098    0.080984025    0.000000000
      3        1          -0.013729883   -0.048870773    0.000000000
      4        1          -0.070920838   -0.000857894    0.000000000
      5        6          -0.100764794   -0.165736801    0.000000000
      6        8           0.105268322    0.164720685    0.000000000
      7        8          -0.037572661   -0.015411813    0.000000000
 -------------------------------------------------------------------
 Cartesian Forces:  Max     0.165736801 RMS     0.068591910
 TRJ-TRJ-TRJ-TRJ-TRJ-TRJ-TRJ-TRJ-TRJ-TRJ-TRJ-TRJ-TRJ-TRJ-TRJ-TRJ-TRJ-TRJ
 Trajectory Number     1    Step Number    28

 Eigenvalues of Mass-weighted Force Constants in hartree/(bohr**2*amu):
    -0.30107272D-01    -0.16681309D-01    -0.13948576D-01    -0.12586418D-01
    -0.13557817D-02     0.62434026D-03     0.46275381D-02     0.19264921D-01
     0.31530398D-01     0.38309198D-01     0.39441254D-01     0.53021487D-01
     0.15219960D+00     0.25934352D+00     0.50419364D+00     0.00000000D+00
     0.00000000D+00     0.00000000D+00     0.00000000D+00     0.00000000D+00
     0.00000000D+00
 Do projection in correction step
 Using fifth order polynomial potential fitting
 Use Bulirsch-Stoer Integration Method First
 The MW distances (sqrt(amu)*bohr) between:
   1st base point and 2nd base point   0.4040959119D+00
   1st base point and start point      0.8804993161D-03
   2nd base point and start point      0.4035639273D+00
   1st base point and end point        0.4045223758D+00
   2nd base point and end point        0.6825490807D-03
   start point and end point           0.4039894776D+00
 Energy from last cycle -0.2147130181D+03 A.U.
 Energy from this cycle -0.2147130181D+03 A.U.
 Energy difference (2nd-5th)  0.1108446668D-11 A.U.
 Correct distance  0.6825490807D-03 sqrt(amu)*Bohr
 Gradient from poly-fit:
 I=    1 X=  -5.982102468312D-02 Y=   1.475164213291D-02 Z=   0.000000000000D+00
 I=    2 X=  -5.801009537163D-02 Y=  -8.098306250858D-02 Z=   0.000000000000D+00
 I=    3 X=   1.379771840559D-02 Y=   4.894685135443D-02 Z=   0.000000000000D+00
 I=    4 X=   7.096621550540D-02 Y=   8.635510031905D-04 Z=   0.000000000000D+00
 I=    5 X=   1.007596234458D-01 Y=   1.657285589078D-01 Z=   0.000000000000D+00
 I=    6 X=  -1.052640288805D-01 Y=  -1.647196938274D-01 Z=   0.000000000000D+00
 I=    7 X=   3.757159157855D-02 Y=   1.541215293773D-02 Z=   0.000000000000D+00
 Gradient from 2nd-fit:
 I=    1 X=  -5.982146186943D-02 Y=   1.475107920844D-02 Z=   0.000000000000D+00
 I=    2 X=  -5.801002869430D-02 Y=  -8.098314371495D-02 Z=   0.000000000000D+00
 I=    3 X=   1.379764299577D-02 Y=   4.894682897748D-02 Z=   0.000000000000D+00
 I=    4 X=   7.096618279706D-02 Y=   8.634617606554D-04 Z=   0.000000000000D+00
 I=    5 X=   1.007597927163D-01 Y=   1.657290581774D-01 Z=   0.000000000000D+00
 I=    6 X=  -1.052643024585D-01 Y=  -1.647187124392D-01 Z=   0.000000000000D+00
 I=    7 X=   3.757217451315D-02 Y=   1.541142803020D-02 Z=   0.000000000000D+00

 Summary information for step     28
 Time (fs)    24.773097
 EKin =       0.1640906; EPot =    -214.8771087; ETot =    -214.7130181 A.U.
 Angular momentum (instantaneous)
   JX = -0.2312317962D-18  JY = -0.1084931566D-17  JZ = -0.8783740986D-08
 Jtot =  0.8783740986D-08 H-BAR;  J (Quantum Number) =  0.0000000000D+00
 Total energy  -2.147130D+02  Delta-E  -1.193712D-11 A.U.
 Total angular momentum   8.783741D-09  Delta-A   1.055442D-11 h-bar
 Cartesian coordinates: (bohr)
 I=    1 X=  -2.830294629285D+00 Y=   2.236600031454D+00 Z=   0.000000000000D+00
 I=    2 X=  -4.407860261479D+00 Y=  -3.746827327566D+00 Z=   0.000000000000D+00
 I=    3 X=  -1.462576932393D+00 Y=   4.289244400555D+00 Z=   0.000000000000D+00
 I=    4 X=  -4.821280680351D+00 Y=   1.843919555866D+00 Z=   0.000000000000D+00
 I=    5 X=   2.345366690437D+00 Y=  -7.587272325883D-01 Z=   0.000000000000D+00
 I=    6 X=   3.463497641197D+00 Y=   9.625741323538D-01 Z=   0.000000000000D+00
 I=    7 X=  -2.601313712738D+00 Y=  -2.083161268571D+00 Z=   0.000000000000D+00
 MW cartesian velocity: (sqrt(amu)*bohr/sec)
 I=    1 X=  -8.948267867894D+12 Y=  -2.352059918200D+14 Z=  -2.894124194617D+02
 I=    2 X=  -1.893519278609D+11 Y=  -1.530692028267D+14 Z=   6.368162646506D+02
 I=    3 X=   8.822193960481D+13 Y=   2.628903149877D+14 Z=   1.478043223984D+03
 I=    4 X=  -6.477454133542D+12 Y=  -2.269573852686D+14 Z=   3.778615911236D+02
 I=    5 X=   1.573381223258D+14 Y=  -8.504678619923D+12 Z=   9.286041787473D+02
 I=    6 X=  -3.131536455393D+12 Y=  -9.188895897207D+11 Z=  -6.066670429210D+02
 I=    7 X=  -1.461967573451D+14 Y=   2.328244102759D+14 Z=  -5.832610257712D+02
 Next step-size   0.4000000000D+00 sqrt(amu)*bohr
 Do projection in prediction step
 Use Bulirsch-Stoer Integration Method First
 Energy from last cycle -0.2147130181D+03 A.U.
 Energy from this cycle -0.2147130181D+03 A.U.
 Predict stepsize   0.4000000000D+00 sqrt(amu)*bohr
 Time increment   0.7524399848D+00 femtosec

 Predicted information for step     29
 Time (fs)    25.525537
 EKin =       0.1441267; EPot =    -214.8571448; ETot =    -214.7130181 A.U.
 Angular momentum (instantaneous)
   JX = -0.2312382274D-18  JY = -0.1084981884D-17  JZ = -0.8783701823D-08
 Jtot =  0.8783701823D-08 H-BAR;  J (Quantum Number) =  0.0000000000D+00
 Total energy  -2.147130D+02  Delta-E  -2.842171D-14 A.U.
 Total angular momentum   8.783702D-09  Delta-A  -3.916295D-14 h-bar
 Cartesian coordinates: (bohr)
 I=    1 X=  -2.830884622742D+00 Y=   2.183094663872D+00 Z=   0.000000000000D+00
 I=    2 X=  -4.393032457124D+00 Y=  -3.839774818777D+00 Z=   0.000000000000D+00
 I=    3 X=  -1.401746175504D+00 Y=   4.471002129297D+00 Z=   0.000000000000D+00
 I=    4 X=  -4.843494774791D+00 Y=   1.673989211320D+00 Z=   0.000000000000D+00
 I=    5 X=   2.377232136214D+00 Y=  -7.643997875215D-01 Z=   0.000000000000D+00
 I=    6 X=   3.464714524752D+00 Y=   9.652526126781D-01 Z=   0.000000000000D+00
 I=    7 X=  -2.629398673593D+00 Y=  -2.039644912750D+00 Z=   0.000000000000D+00
 MW cartesian velocity: (sqrt(amu)*bohr/sec)
 I=    1 X=   3.561046284681D+12 Y=  -2.359086684026D+14 Z=  -2.606874495800D+02
 I=    2 X=   3.932648229443D+13 Y=  -9.436678582113D+13 Z=   5.722374537565D+02
 I=    3 X=   7.197101667346D+13 Y=   2.190332326224D+14 Z=   1.115533107537D+03
 I=    4 X=  -5.053799720578D+13 Y=  -2.258481230467D+14 Z=   5.591231316002D+02
 I=    5 X=   1.358235544764D+14 Y=  -4.426612537342D+13 Z=   8.526199351363D+02
 I=    6 X=   1.627087066888D+13 Y=   2.984328059077D+13 Z=  -5.372921720541D+02
 I=    7 X=  -1.521222126648D+14 Y=   2.296155910727D+14 Z=  -5.489458614127D+02
 TRJ-TRJ-TRJ-TRJ-TRJ-TRJ-TRJ-TRJ-TRJ-TRJ-TRJ-TRJ-TRJ-TRJ-TRJ-TRJ-TRJ-TRJ
 
                          Input orientation:                          
 ---------------------------------------------------------------------
 Center     Atomic      Atomic             Coordinates (Angstroms)
 Number     Number       Type             X           Y           Z
 ---------------------------------------------------------------------
      1          5           0       -1.498040    1.155244    0.000000
      2          1           0       -2.324693   -2.031921    0.000000
      3          1           0       -0.741772    2.365952    0.000000
      4          1           0       -2.563067    0.885837    0.000000
      5          6           0        1.257977   -0.404503    0.000000
      6          8           0        1.833448    0.510790    0.000000
      7          8           0       -1.391418   -1.079334    0.000000
 ---------------------------------------------------------------------
                    Distance matrix (angstroms):
                    1          2          3          4          5
     1  B    0.000000
     2  H    3.292625   0.000000
     3  H    1.427500   4.674070   0.000000
     4  H    1.098573   2.927479   2.346882   0.000000
     5  C    3.166771   3.934973   3.416785   4.033033   0.000000
     6  O    3.393248   4.873963   3.173860   4.412483   1.081169
     7  O    2.237120   1.333576   3.506000   2.287937   2.733988
                    6          7
     6  O    0.000000
     7  O    3.595588   0.000000
 Symmetry turned off by external request.
 Stoichiometry    CH3BO2
 Framework group  CS[SG(CH3BO2)]
 Deg. of freedom    11
 Full point group                 CS      NOp   2
 Rotational constants (GHZ):     10.5754455      3.5262104      2.6444586
 Standard basis: 6-31G (6D, 7F)
 Integral buffers will be    262144 words long.
 Raffenetti 2 integral format.
 Two-electron integral symmetry is turned off.
    42 basis functions,   100 primitive gaussians,    42 cartesian basis functions
    15 alpha electrons       15 beta electrons
       nuclear repulsion energy        80.4187290764 Hartrees.
 NAtoms=    7 NActive=    7 NUniq=    7 SFac= 7.50D-01 NAtFMM=   80 NAOKFM=F Big=F
 One-electron integrals computed using PRISM.
 NBasis=    42 RedAO= T  NBF=    42
 NBsUse=    42 1.00D-06 NBFU=    42
 Initial guess read from the read-write file.
 B after Tr=     0.000000    0.000000    0.000000
         Rot=    1.000000    0.000000    0.000000    0.000000 Ang=   0.00 deg.
 Harris functional with IExCor=  402 diagonalized for initial guess.
 ExpMin= 1.27D-01 ExpMax= 5.48D+03 ExpMxC= 8.25D+02 IAcc=1 IRadAn=         1 AccDes= 0.00D+00
 HarFok:  IExCor=  402 AccDes= 0.00D+00 IRadAn=         1 IDoV= 1
 ScaDFX=  1.000000  1.000000  1.000000  1.000000
 FoFCou: FMM=F IPFlag=           0 FMFlag=      100000 FMFlg1=           0
         NFxFlg=           0 DoJE=T BraDBF=F KetDBF=T FulRan=T
         Omega=  0.000000  0.000000  1.000000  0.000000  0.000000 ICntrl=     500 IOpCl=  0
         NMat0=    1 NMatS0=    1 NMatT0=    0 NMatD0=    1 NMtDS0=    0 NMtDT0=    0
         I1Cent=           4 NGrid=           0.
 Symmetry not used in FoFCou.
 Requested convergence on RMS density matrix=1.00D-08 within 128 cycles.
 Requested convergence on MAX density matrix=1.00D-06.
 Requested convergence on             energy=1.00D-06.
 No special actions if energy rises.
 Keep R1 ints in memory in canonical form, NReq=1345017.
 Integral accuracy reduced to 1.0D-05 until final iterations.
 Initial convergence to 1.0D-05 achieved.  Increase integral accuracy.
 SCF Done:  E(RB3LYP) =  -214.857830099     A.U. after   16 cycles
             Convg  =    0.3664D-08             -V/T =  2.0066
 Range of M.O.s used for correlation:     1    42
 NBasis=    42 NAE=    15 NBE=    15 NFC=     0 NFV=     0
 NROrb=     42 NOA=    15 NOB=    15 NVA=    27 NVB=    27
 Symmetrizing basis deriv contribution to polar:
 IMax=3 JMax=2 DiffMx= 0.00D+00
 G2DrvN: will do     8 centers at a time, making    1 passes doing MaxLOS=1.
 Calling FoFCou, ICntrl=  3107 FMM=F I1Cent=   0 AccDes= 0.00D+00.
 FoFDir/FoFCou used for L=0 through L=1.
 End of G2Drv Frequency-dependent properties file   721 does not exist.
 End of G2Drv Frequency-dependent properties file   722 does not exist.
          IDoAtm=1111111
          Differentiating once with respect to electric field.
                with respect to dipole field.
          Differentiating once with respect to nuclear coordinates.
          Keep R1 ints in memory in canonical form, NReq=1209516.
          There are    24 degrees of freedom in the 1st order CPHF.  IDoFFX=5.
     21 vectors produced by pass  0 Test12= 1.69D-15 4.17D-09 XBig12= 1.80D+02 8.38D+00.
 AX will form    21 AO Fock derivatives at one time.
     21 vectors produced by pass  1 Test12= 1.69D-15 4.17D-09 XBig12= 6.28D+01 2.86D+00.
     21 vectors produced by pass  2 Test12= 1.69D-15 4.17D-09 XBig12= 7.33D-01 2.02D-01.
     21 vectors produced by pass  3 Test12= 1.69D-15 4.17D-09 XBig12= 3.67D-04 5.19D-03.
     20 vectors produced by pass  4 Test12= 1.69D-15 4.17D-09 XBig12= 2.00D-07 1.42D-04.
     10 vectors produced by pass  5 Test12= 1.69D-15 4.17D-09 XBig12= 8.94D-11 2.38D-06.
      3 vectors produced by pass  6 Test12= 1.69D-15 4.17D-09 XBig12= 5.60D-14 5.14D-08.
 Inverted reduced A of dimension   117 with in-core refinement.
 Isotropic polarizability for W=    0.000000       40.26 Bohr**3.
 End of Minotr Frequency-dependent properties file   721 does not exist.
 End of Minotr Frequency-dependent properties file   722 does not exist.
 Calling FoFJK, ICntrl=    100127 FMM=F ISym2X=0 I1Cent= 0 IOpClX= 0 NMat=1 NMatS=1 NMatT=0.
 -------------------------------------------------------------------
 Center     Atomic                   Forces (Hartrees/Bohr)
 Number     Number              X              Y              Z
 -------------------------------------------------------------------
      1        5           0.049073055   -0.001266337    0.000000000
      2        1           0.054240736    0.085371927    0.000000000
      3        1          -0.026239317   -0.068019016    0.000000000
      4        1          -0.052086026    0.005672338    0.000000000
      5        6          -0.107550249   -0.181507354    0.000000000
      6        8           0.111791648    0.180354229    0.000000000
      7        8          -0.029229847   -0.020605787    0.000000000
 -------------------------------------------------------------------
 Cartesian Forces:  Max     0.181507354 RMS     0.072871834
 TRJ-TRJ-TRJ-TRJ-TRJ-TRJ-TRJ-TRJ-TRJ-TRJ-TRJ-TRJ-TRJ-TRJ-TRJ-TRJ-TRJ-TRJ
 Trajectory Number     1    Step Number    29

 Eigenvalues of Mass-weighted Force Constants in hartree/(bohr**2*amu):
    -0.21242257D-01    -0.15292288D-01    -0.13608748D-01    -0.12342003D-01
     0.36120998D-03     0.82560866D-03     0.43878990D-02     0.85137797D-02
     0.30580803D-01     0.37811464D-01     0.42190988D-01     0.49640523D-01
     0.75601858D-01     0.26814312D+00     0.44633005D+00     0.00000000D+00
     0.00000000D+00     0.00000000D+00     0.00000000D+00     0.00000000D+00
     0.00000000D+00
 Do projection in correction step
 Using fifth order polynomial potential fitting
 Use Bulirsch-Stoer Integration Method First
 The MW distances (sqrt(amu)*bohr) between:
   1st base point and 2nd base point   0.4037479158D+00
   1st base point and start point      0.6825490807D-03
   2nd base point and start point      0.4033461385D+00
   1st base point and end point        0.4039953236D+00
   2nd base point and end point        0.4243365862D-03
   start point and end point           0.4035930806D+00
 Energy from last cycle -0.2147130181D+03 A.U.
 Energy from this cycle -0.2147130181D+03 A.U.
 Energy difference (2nd-5th)  0.8526512829D-13 A.U.
 Correct distance  0.4243365862D-03 sqrt(amu)*Bohr
 Gradient from poly-fit:
 I=    1 X=  -4.911044651043D-02 Y=   1.246826438270D-03 Z=   0.000000000000D+00
 I=    2 X=  -5.424384619875D-02 Y=  -8.537001003022D-02 Z=   0.000000000000D+00
 I=    3 X=   2.626345536218D-02 Y=   6.804064955558D-02 Z=   0.000000000000D+00
 I=    4 X=   5.210584430211D-02 Y=  -5.667899914223D-03 Z=   0.000000000000D+00
 I=    5 X=   1.075489305466D-01 Y=   1.815044306338D-01 Z=   0.000000000000D+00
 I=    6 X=  -1.117911086025D-01 Y=  -1.803593746477D-01 Z=   0.000000000000D+00
 I=    7 X=   2.922717110077D-02 Y=   2.060537796452D-02 Z=   0.000000000000D+00
 Gradient from 2nd-fit:
 I=    1 X=  -4.911061921865D-02 Y=   1.246600580649D-03 Z=   0.000000000000D+00
 I=    2 X=  -5.424381834474D-02 Y=  -8.537004214763D-02 Z=   0.000000000000D+00
 I=    3 X=   2.626342318446D-02 Y=   6.804064000515D-02 Z=   0.000000000000D+00
 I=    4 X=   5.210583210744D-02 Y=  -5.667935547559D-03 Z=   0.000000000000D+00
 I=    5 X=   1.075489977037D-01 Y=   1.815046353794D-01 Z=   0.000000000000D+00
 I=    6 X=  -1.117912194706D-01 Y=  -1.803589763253D-01 Z=   0.000000000000D+00
 I=    7 X=   2.922740403839D-02 Y=   2.060507805532D-02 Z=   0.000000000000D+00

 Summary information for step     29
 Time (fs)    25.525537
 EKin =       0.1447796; EPot =    -214.8577977; ETot =    -214.7130181 A.U.
 Angular momentum (instantaneous)
   JX = -0.2158534515D-18  JY = -0.1108359175D-17  JZ = -0.8795646523D-08
 Jtot =  0.8795646523D-08 H-BAR;  J (Quantum Number) =  0.0000000000D+00
 Total energy  -2.147130D+02  Delta-E  -2.444267D-11 A.U.
 Total angular momentum   8.795647D-09  Delta-A   1.190554D-11 h-bar
 Cartesian coordinates: (bohr)
 I=    1 X=  -2.830907736669D+00 Y=   2.183058620710D+00 Z=   0.000000000000D+00
 I=    2 X=  -4.393038673242D+00 Y=  -3.839810750966D+00 Z=   0.000000000000D+00
 I=    3 X=  -1.401504746076D+00 Y=   4.471314736473D+00 Z=   0.000000000000D+00
 I=    4 X=  -4.843489009450D+00 Y=   1.674010082252D+00 Z=   0.000000000000D+00
 I=    5 X=   2.377236697594D+00 Y=  -7.644008688491D-01 Z=   0.000000000000D+00
 I=    6 X=   3.464713932301D+00 Y=   9.652541539516D-01 Z=   0.000000000000D+00
 I=    7 X=  -2.629400777787D+00 Y=  -2.039639582347D+00 Z=   0.000000000000D+00
 MW cartesian velocity: (sqrt(amu)*bohr/sec)
 I=    1 X=   3.144148098082D+12 Y=  -2.365253717056D+14 Z=  -2.315469916446D+02
 I=    2 X=   3.929345132360D+13 Y=  -9.453679351732D+13 Z=   5.527955578643D+02
 I=    3 X=   7.330997536128D+13 Y=   2.207396985122D+14 Z=   1.141334978766D+03
 I=    4 X=  -5.054431067897D+13 Y=  -2.256592562677D+14 Z=   5.464784258515D+02
 I=    5 X=   1.358765740644D+14 Y=  -4.427507820898D+13 Z=   9.788702915753D+02
 I=    6 X=   1.625400033106D+13 Y=   2.987138051242D+13 Z=  -6.294045145211D+02
 I=    7 X=  -1.521316151944D+14 Y=   2.296738023074D+14 Z=  -5.887853969734D+02
 Next step-size   0.4000000000D+00 sqrt(amu)*bohr
 Do projection in prediction step
 Use Bulirsch-Stoer Integration Method First
 Energy from last cycle -0.2147130181D+03 A.U.
 Energy from this cycle -0.2147130181D+03 A.U.
 Predict stepsize   0.4000000000D+00 sqrt(amu)*bohr
 Time increment   0.7954594773D+00 femtosec

 Predicted information for step     30
 Time (fs)    26.320997
 EKin =       0.1317139; EPot =    -214.8447319; ETot =    -214.7130181 A.U.
 Angular momentum (instantaneous)
   JX = -0.2158699796D-18  JY = -0.1108319045D-17  JZ = -0.8795764012D-08
 Jtot =  0.8795764012D-08 H-BAR;  J (Quantum Number) =  0.0000000000D+00
 Total energy  -2.147130D+02  Delta-E   0.000000D+00 A.U.
 Total angular momentum   8.795764D-09  Delta-A   1.174889D-13 h-bar
 Cartesian coordinates: (bohr)
 I=    1 X=  -2.829071996117D+00 Y=   2.126346411463D+00 Z=   0.000000000000D+00
 I=    2 X=  -4.346348430834D+00 Y=  -3.889210549899D+00 Z=   0.000000000000D+00
 I=    3 X=  -1.351829362165D+00 Y=   4.625005921420D+00 Z=   0.000000000000D+00
 I=    4 X=  -4.896012966772D+00 Y=   1.497884966967D+00 Z=   0.000000000000D+00
 I=    5 X=   2.405830006985D+00 Y=  -7.790266366044D-01 Z=   0.000000000000D+00
 I=    6 X=   3.469981347051D+00 Y=   9.745168541185D-01 Z=   0.000000000000D+00
 I=    7 X=  -2.660145957298D+00 Y=  -1.994368257832D+00 Z=   0.000000000000D+00
 MW cartesian velocity: (sqrt(amu)*bohr/sec)
 I=    1 X=   1.105812131793D+13 Y=  -2.365289150489D+14 Z=   2.658838609827D+02
 I=    2 X=   7.803665135888D+13 Y=  -2.967723299524D+13 Z=   1.162080156323D+03
 I=    3 X=   5.127488725495D+13 Y=   1.657658706709D+14 Z=   4.133786093539D+02
 I=    4 X=  -7.811970024608D+13 Y=  -2.175512032446D+14 Z=  -5.098959148223D+02
 I=    5 X=   1.135425251649D+14 Y=  -8.274324676365D+13 Z=   4.328613183343D+02
 I=    6 X=   3.638108193565D+13 Y=   6.292953028634D+13 Z=  -2.599969419136D+02
 I=    7 X=  -1.567516450819D+14 Y=   2.254215687101D+14 Z=  -6.029925301331D+02
 TRJ-TRJ-TRJ-TRJ-TRJ-TRJ-TRJ-TRJ-TRJ-TRJ-TRJ-TRJ-TRJ-TRJ-TRJ-TRJ-TRJ-TRJ
 
                          Input orientation:                          
 ---------------------------------------------------------------------
 Center     Atomic      Atomic             Coordinates (Angstroms)
 Number     Number       Type             X           Y           Z
 ---------------------------------------------------------------------
      1          5           0       -1.497080    1.125214    0.000000
      2          1           0       -2.299989   -2.058082    0.000000
      3          1           0       -0.715357    2.447448    0.000000
      4          1           0       -2.590858    0.792647    0.000000
      5          6           0        1.273110   -0.412243    0.000000
      6          8           0        1.836235    0.515692    0.000000
      7          8           0       -1.407689   -1.055374    0.000000
 ---------------------------------------------------------------------
                    Distance matrix (angstroms):
                    1          2          3          4          5
     1  B    0.000000
     2  H    3.282991   0.000000
     3  H    1.536032   4.776071   0.000000
     4  H    1.143220   2.865529   2.501174   0.000000
     5  C    3.168238   3.933932   3.483078   4.047470   0.000000
     6  O    3.388585   4.871617   3.200360   4.435748   1.085437
     7  O    2.182420   1.342245   3.570586   2.194327   2.756864
                    6          7
     6  O    0.000000
     7  O    3.604343   0.000000
 Symmetry turned off by external request.
 Stoichiometry    CH3BO2
 Framework group  CS[SG(CH3BO2)]
 Deg. of freedom    11
 Full point group                 CS      NOp   2
 Rotational constants (GHZ):     10.8368303      3.4922673      2.6411369
 Standard basis: 6-31G (6D, 7F)
 Integral buffers will be    262144 words long.
 Raffenetti 2 integral format.
 Two-electron integral symmetry is turned off.
    42 basis functions,   100 primitive gaussians,    42 cartesian basis functions
    15 alpha electrons       15 beta electrons
       nuclear repulsion energy        80.2353682959 Hartrees.
 NAtoms=    7 NActive=    7 NUniq=    7 SFac= 7.50D-01 NAtFMM=   80 NAOKFM=F Big=F
 One-electron integrals computed using PRISM.
 NBasis=    42 RedAO= T  NBF=    42
 NBsUse=    42 1.00D-06 NBFU=    42
 Initial guess read from the read-write file.
 B after Tr=     0.000000    0.000000    0.000000
         Rot=    1.000000    0.000000    0.000000    0.000000 Ang=   0.00 deg.
 Harris functional with IExCor=  402 diagonalized for initial guess.
 ExpMin= 1.27D-01 ExpMax= 5.48D+03 ExpMxC= 8.25D+02 IAcc=1 IRadAn=         1 AccDes= 0.00D+00
 HarFok:  IExCor=  402 AccDes= 0.00D+00 IRadAn=         1 IDoV= 1
 ScaDFX=  1.000000  1.000000  1.000000  1.000000
 FoFCou: FMM=F IPFlag=           0 FMFlag=      100000 FMFlg1=           0
         NFxFlg=           0 DoJE=T BraDBF=F KetDBF=T FulRan=T
         Omega=  0.000000  0.000000  1.000000  0.000000  0.000000 ICntrl=     500 IOpCl=  0
         NMat0=    1 NMatS0=    1 NMatT0=    0 NMatD0=    1 NMtDS0=    0 NMtDT0=    0
         I1Cent=           4 NGrid=           0.
 Symmetry not used in FoFCou.
 Requested convergence on RMS density matrix=1.00D-08 within 128 cycles.
 Requested convergence on MAX density matrix=1.00D-06.
 Requested convergence on             energy=1.00D-06.
 No special actions if energy rises.
 Keep R1 ints in memory in canonical form, NReq=1345017.
 Integral accuracy reduced to 1.0D-05 until final iterations.
 Initial convergence to 1.0D-05 achieved.  Increase integral accuracy.
 SCF Done:  E(RB3LYP) =  -214.845055359     A.U. after   17 cycles
             Convg  =    0.1676D-08             -V/T =  2.0072
 Range of M.O.s used for correlation:     1    42
 NBasis=    42 NAE=    15 NBE=    15 NFC=     0 NFV=     0
 NROrb=     42 NOA=    15 NOB=    15 NVA=    27 NVB=    27
 Symmetrizing basis deriv contribution to polar:
 IMax=3 JMax=2 DiffMx= 0.00D+00
 G2DrvN: will do     8 centers at a time, making    1 passes doing MaxLOS=1.
 Calling FoFCou, ICntrl=  3107 FMM=F I1Cent=   0 AccDes= 0.00D+00.
 FoFDir/FoFCou used for L=0 through L=1.
 End of G2Drv Frequency-dependent properties file   721 does not exist.
 End of G2Drv Frequency-dependent properties file   722 does not exist.
          IDoAtm=1111111
          Differentiating once with respect to electric field.
                with respect to dipole field.
          Differentiating once with respect to nuclear coordinates.
          Keep R1 ints in memory in canonical form, NReq=1209516.
          There are    24 degrees of freedom in the 1st order CPHF.  IDoFFX=5.
     21 vectors produced by pass  0 Test12= 1.69D-15 4.17D-09 XBig12= 1.78D+02 8.38D+00.
 AX will form    21 AO Fock derivatives at one time.
     21 vectors produced by pass  1 Test12= 1.69D-15 4.17D-09 XBig12= 6.11D+01 2.65D+00.
     21 vectors produced by pass  2 Test12= 1.69D-15 4.17D-09 XBig12= 7.37D-01 2.04D-01.
     21 vectors produced by pass  3 Test12= 1.69D-15 4.17D-09 XBig12= 3.51D-04 5.12D-03.
     21 vectors produced by pass  4 Test12= 1.69D-15 4.17D-09 XBig12= 1.97D-07 1.13D-04.
     10 vectors produced by pass  5 Test12= 1.69D-15 4.17D-09 XBig12= 8.66D-11 2.28D-06.
      3 vectors produced by pass  6 Test12= 1.69D-15 4.17D-09 XBig12= 4.68D-14 4.55D-08.
 Inverted reduced A of dimension   118 with in-core refinement.
 Isotropic polarizability for W=    0.000000       41.29 Bohr**3.
 End of Minotr Frequency-dependent properties file   721 does not exist.
 End of Minotr Frequency-dependent properties file   722 does not exist.
 Calling FoFJK, ICntrl=    100127 FMM=F ISym2X=0 I1Cent= 0 IOpClX= 0 NMat=1 NMatS=1 NMatT=0.
 -------------------------------------------------------------------
 Center     Atomic                   Forces (Hartrees/Bohr)
 Number     Number              X              Y              Z
 -------------------------------------------------------------------
      1        5           0.019926852   -0.003625882    0.000000000
      2        1           0.050308593    0.088926380    0.000000000
      3        1          -0.030206412   -0.076101056    0.000000000
      4        1          -0.023793045    0.017135589    0.000000000
      5        6          -0.096936119   -0.170795638    0.000000000
      6        8           0.101122662    0.169405595    0.000000000
      7        8          -0.020422530   -0.024944987    0.000000000
 -------------------------------------------------------------------
 Cartesian Forces:  Max     0.170795638 RMS     0.067943870
 TRJ-TRJ-TRJ-TRJ-TRJ-TRJ-TRJ-TRJ-TRJ-TRJ-TRJ-TRJ-TRJ-TRJ-TRJ-TRJ-TRJ-TRJ
 Trajectory Number     1    Step Number    30

 Eigenvalues of Mass-weighted Force Constants in hartree/(bohr**2*amu):
    -0.14185755D-01    -0.12662921D-01    -0.95390492D-02    -0.80319657D-02
    -0.33566507D-03     0.10311786D-02     0.24350625D-02     0.15848091D-01
     0.24407574D-01     0.28013239D-01     0.41920779D-01     0.42948312D-01
     0.50440750D-01     0.26057141D+00     0.35591291D+00     0.00000000D+00
     0.00000000D+00     0.00000000D+00     0.00000000D+00     0.00000000D+00
     0.00000000D+00
 Do projection in correction step
 Using fifth order polynomial potential fitting
 Use Bulirsch-Stoer Integration Method First
 The MW distances (sqrt(amu)*bohr) between:
   1st base point and 2nd base point   0.4033698629D+00
   1st base point and start point      0.4243365862D-03
   2nd base point and start point      0.4031542482D+00
   1st base point and end point        0.4034977770D+00
   2nd base point and end point        0.2475174142D-03
   start point and end point           0.4032820028D+00
 Energy from last cycle -0.2147130181D+03 A.U.
 Energy from this cycle -0.2147130181D+03 A.U.
 Energy difference (2nd-5th)  0.2842170943D-13 A.U.
 Correct distance  0.2475174142D-03 sqrt(amu)*Bohr
 Gradient from poly-fit:
 I=    1 X=  -1.990131552676D-02 Y=   3.634732076385D-03 Z=   0.000000000000D+00
 I=    2 X=  -5.031268627291D-02 Y=  -8.892353463353D-02 Z=   0.000000000000D+00
 I=    3 X=   3.021646296525D-02 Y=   7.610479442476D-02 Z=   0.000000000000D+00
 I=    4 X=   2.376687114272D-02 Y=  -1.713980520351D-02 Z=   0.000000000000D+00
 I=    5 X=   9.693657471978D-02 Y=   1.707941838380D-01 Z=   0.000000000000D+00
 I=    6 X=  -1.011239560889D-01 Y=  -1.694151739818D-01 Z=   0.000000000000D+00
 I=    7 X=   2.041804906078D-02 Y=   2.494480347974D-02 Z=   0.000000000000D+00
 Gradient from 2nd-fit:
 I=    1 X=  -1.990143186547D-02 Y=   3.634576968844D-03 Z=   0.000000000000D+00
 I=    2 X=  -5.031266676852D-02 Y=  -8.892355642898D-02 Z=   0.000000000000D+00
 I=    3 X=   3.021643982207D-02 Y=   7.610478772993D-02 Z=   0.000000000000D+00
 I=    4 X=   2.376686361386D-02 Y=  -1.713982981546D-02 Z=   0.000000000000D+00
 I=    5 X=   9.693662135062D-02 Y=   1.707943272405D-01 Z=   0.000000000000D+00
 I=    6 X=  -1.011240335191D-01 Y=  -1.694148980549D-01 Z=   0.000000000000D+00
 I=    7 X=   2.041820736653D-02 Y=   2.494459236005D-02 Z=   0.000000000000D+00

 Summary information for step     30
 Time (fs)    26.320997
 EKin =       0.1320225; EPot =    -214.8450406; ETot =    -214.7130181 A.U.
 Angular momentum (instantaneous)
   JX = -0.1964665042D-18  JY = -0.1128581189D-17  JZ = -0.8803518276D-08
 Jtot =  0.8803518276D-08 H-BAR;  J (Quantum Number) =  0.0000000000D+00
 Total energy  -2.147130D+02  Delta-E  -2.120260D-11 A.U.
 Total angular momentum   8.803518D-09  Delta-A   7.871753D-12 h-bar
 Cartesian coordinates: (bohr)
 I=    1 X=  -2.829073908861D+00 Y=   2.126325411819D+00 Z=   0.000000000000D+00
 I=    2 X=  -4.346336895006D+00 Y=  -3.889226722599D+00 Z=   0.000000000000D+00
 I=    3 X=  -1.351709317016D+00 Y=   4.625174578431D+00 Z=   0.000000000000D+00
 I=    4 X=  -4.896122087575D+00 Y=   1.497908151699D+00 Z=   0.000000000000D+00
 I=    5 X=   2.405832602494D+00 Y=  -7.790254752985D-01 Z=   0.000000000000D+00
 I=    6 X=   3.469981056830D+00 Y=   9.745169919148D-01 Z=   0.000000000000D+00
 I=    7 X=  -2.660147712979D+00 Y=  -1.994365881569D+00 Z=   0.000000000000D+00
 MW cartesian velocity: (sqrt(amu)*bohr/sec)
 I=    1 X=   1.104552337492D+13 Y=  -2.368644957053D+14 Z=  -5.799094621525D+01
 I=    2 X=   7.809712956398D+13 Y=  -2.975508640717D+13 Z=   6.270623717194D+02
 I=    3 X=   5.190400509295D+13 Y=   1.666376372533D+14 Z=   6.576806291385D+02
 I=    4 X=  -7.876538561962D+13 Y=  -2.174049611552D+14 Z=   4.590499857496D+02
 I=    5 X=   1.135683908775D+14 Y=  -8.271357392252D+13 Z=   8.983173651027D+02
 I=    6 X=   3.637508392327D+13 Y=   6.292835561436D+13 Z=  -5.622858453921D+02
 I=    7 X=  -1.567686215393D+14 Y=   2.254394584343D+14 Z=  -6.054120883782D+02
 Next step-size   0.4000000000D+00 sqrt(amu)*bohr
 Do projection in prediction step
 Use Bulirsch-Stoer Integration Method First
 Energy from last cycle -0.2147130181D+03 A.U.
 Energy from this cycle -0.2147130181D+03 A.U.
 Predict stepsize   0.4000000000D+00 sqrt(amu)*bohr
 Time increment   0.8210598635D+00 femtosec

 Predicted information for step     31
 Time (fs)    27.142056
 EKin =       0.1275830; EPot =    -214.8406011; ETot =    -214.7130181 A.U.
 Angular momentum (instantaneous)
   JX = -0.1964638091D-18  JY = -0.1128589554D-17  JZ = -0.8803498695D-08
 Jtot =  0.8803498695D-08 H-BAR;  J (Quantum Number) =  0.0000000000D+00
 Total energy  -2.147130D+02  Delta-E   0.000000D+00 A.U.
 Total angular momentum   8.803499D-09  Delta-A  -1.958148D-14 h-bar
 Cartesian coordinates: (bohr)
 I=    1 X=  -2.826090697585D+00 Y=   2.067533581295D+00 Z=   0.000000000000D+00
 I=    2 X=  -4.267072975178D+00 Y=  -3.885323817613D+00 Z=   0.000000000000D+00
 I=    3 X=  -1.318853023330D+00 Y=   4.737129623543D+00 Z=   0.000000000000D+00
 I=    4 X=  -4.964877992795D+00 Y=   1.326839184267D+00 Z=   0.000000000000D+00
 I=    5 X=   2.430404700364D+00 Y=  -8.028499740308D-01 Z=   0.000000000000D+00
 I=    6 X=   3.479292076096D+00 Y=   9.905709773664D-01 Z=   0.000000000000D+00
 I=    7 X=  -2.692679355933D+00 Y=  -1.948600578577D+00 Z=   0.000000000000D+00
 MW cartesian velocity: (sqrt(amu)*bohr/sec)
 I=    1 X=   1.174838300204D+13 Y=  -2.386229762537D+14 Z=   3.995420331208D+02
 I=    2 X=   1.152660272362D+14 Y=   3.973204534919D+13 Z=   9.481563289089D+02
 I=    3 X=   2.832932796813D+13 Y=   1.065982813436D+14 Z=   5.325514488089D+01
 I=    4 X=  -8.551412248915D+13 Y=  -1.992573067841D+14 Z=  -4.336607524669D+02
 I=    5 X=   9.479219217369D+13 Y=  -1.169165382210D+14 Z=   6.565813776485D+02
 I=    6 X=   5.345518725159D+13 Y=   9.222650860349D+13 Z=  -4.237431387839D+02
 I=    7 X=  -1.598869213559D+14 Y=   2.202986555041D+14 Z=  -6.189535072102D+02
 TRJ-TRJ-TRJ-TRJ-TRJ-TRJ-TRJ-TRJ-TRJ-TRJ-TRJ-TRJ-TRJ-TRJ-TRJ-TRJ-TRJ-TRJ
 
                          Input orientation:                          
 ---------------------------------------------------------------------
 Center     Atomic      Atomic             Coordinates (Angstroms)
 Number     Number       Type             X           Y           Z
 ---------------------------------------------------------------------
      1          5           0       -1.495503    1.094092    0.000000
      2          1           0       -2.258038   -2.056025    0.000000
      3          1           0       -0.697907    2.506781    0.000000
      4          1           0       -2.627300    0.702133    0.000000
      5          6           0        1.286115   -0.424850    0.000000
      6          8           0        1.841162    0.524188    0.000000
      7          8           0       -1.424905   -1.031155    0.000000
 ---------------------------------------------------------------------
                    Distance matrix (angstroms):
                    1          2          3          4          5
     1  B    0.000000
     2  H    3.241094   0.000000
     3  H    1.622298   4.822158   0.000000
     4  H    1.197747   2.782767   2.641839   0.000000
     5  C    3.169318   3.901506   3.539887   4.072457   0.000000
     6  O    3.384985   4.843649   3.221420   4.472004   1.099432
     7  O    2.126419   1.320784   3.611858   2.109513   2.777991
                    6          7
     6  O    0.000000
     7  O    3.617497   0.000000
 Symmetry turned off by external request.
 Stoichiometry    CH3BO2
 Framework group  CS[SG(CH3BO2)]
 Deg. of freedom    11
 Full point group                 CS      NOp   2
 Rotational constants (GHZ):     11.1274037      3.4573933      2.6378023
 Standard basis: 6-31G (6D, 7F)
 Integral buffers will be    262144 words long.
 Raffenetti 2 integral format.
 Two-electron integral symmetry is turned off.
    42 basis functions,   100 primitive gaussians,    42 cartesian basis functions
    15 alpha electrons       15 beta electrons
       nuclear repulsion energy        79.9914181904 Hartrees.
 NAtoms=    7 NActive=    7 NUniq=    7 SFac= 7.50D-01 NAtFMM=   80 NAOKFM=F Big=F
 One-electron integrals computed using PRISM.
 NBasis=    42 RedAO= T  NBF=    42
 NBsUse=    42 1.00D-06 NBFU=    42
 Initial guess read from the read-write file.
 B after Tr=     0.000000    0.000000    0.000000
         Rot=    1.000000    0.000000    0.000000    0.000000 Ang=   0.00 deg.
 Harris functional with IExCor=  402 diagonalized for initial guess.
 ExpMin= 1.27D-01 ExpMax= 5.48D+03 ExpMxC= 8.25D+02 IAcc=1 IRadAn=         1 AccDes= 0.00D+00
 HarFok:  IExCor=  402 AccDes= 0.00D+00 IRadAn=         1 IDoV= 1
 ScaDFX=  1.000000  1.000000  1.000000  1.000000
 FoFCou: FMM=F IPFlag=           0 FMFlag=      100000 FMFlg1=           0
         NFxFlg=           0 DoJE=T BraDBF=F KetDBF=T FulRan=T
         Omega=  0.000000  0.000000  1.000000  0.000000  0.000000 ICntrl=     500 IOpCl=  0
         NMat0=    1 NMatS0=    1 NMatT0=    0 NMatD0=    1 NMtDS0=    0 NMtDT0=    0
         I1Cent=           4 NGrid=           0.
 Symmetry not used in FoFCou.
 Requested convergence on RMS density matrix=1.00D-08 within 128 cycles.
 Requested convergence on MAX density matrix=1.00D-06.
 Requested convergence on             energy=1.00D-06.
 No special actions if energy rises.
 Keep R1 ints in memory in canonical form, NReq=1345163.
 Integral accuracy reduced to 1.0D-05 until final iterations.
 Initial convergence to 1.0D-05 achieved.  Increase integral accuracy.
 SCF Done:  E(RB3LYP) =  -214.840836186     A.U. after   17 cycles
             Convg  =    0.1491D-08             -V/T =  2.0079
 Range of M.O.s used for correlation:     1    42
 NBasis=    42 NAE=    15 NBE=    15 NFC=     0 NFV=     0
 NROrb=     42 NOA=    15 NOB=    15 NVA=    27 NVB=    27
 Symmetrizing basis deriv contribution to polar:
 IMax=3 JMax=2 DiffMx= 0.00D+00
 G2DrvN: will do     8 centers at a time, making    1 passes doing MaxLOS=1.
 Calling FoFCou, ICntrl=  3107 FMM=F I1Cent=   0 AccDes= 0.00D+00.
 FoFDir/FoFCou used for L=0 through L=1.
 End of G2Drv Frequency-dependent properties file   721 does not exist.
 End of G2Drv Frequency-dependent properties file   722 does not exist.
          IDoAtm=1111111
          Differentiating once with respect to electric field.
                with respect to dipole field.
          Differentiating once with respect to nuclear coordinates.
          Keep R1 ints in memory in canonical form, NReq=1209516.
          There are    24 degrees of freedom in the 1st order CPHF.  IDoFFX=5.
     21 vectors produced by pass  0 Test12= 1.69D-15 4.17D-09 XBig12= 1.69D+02 8.33D+00.
 AX will form    21 AO Fock derivatives at one time.
     21 vectors produced by pass  1 Test12= 1.69D-15 4.17D-09 XBig12= 5.59D+01 2.25D+00.
     21 vectors produced by pass  2 Test12= 1.69D-15 4.17D-09 XBig12= 6.63D-01 2.04D-01.
     21 vectors produced by pass  3 Test12= 1.69D-15 4.17D-09 XBig12= 3.57D-04 6.13D-03.
     21 vectors produced by pass  4 Test12= 1.69D-15 4.17D-09 XBig12= 2.34D-07 1.10D-04.
     12 vectors produced by pass  5 Test12= 1.69D-15 4.17D-09 XBig12= 1.26D-10 2.36D-06.
      3 vectors produced by pass  6 Test12= 1.69D-15 4.17D-09 XBig12= 5.36D-14 4.74D-08.
 Inverted reduced A of dimension   120 with in-core refinement.
 Isotropic polarizability for W=    0.000000       41.73 Bohr**3.
 End of Minotr Frequency-dependent properties file   721 does not exist.
 End of Minotr Frequency-dependent properties file   722 does not exist.
 Calling FoFJK, ICntrl=    100127 FMM=F ISym2X=0 I1Cent= 0 IOpClX= 0 NMat=1 NMatS=1 NMatT=0.
 -------------------------------------------------------------------
 Center     Atomic                   Forces (Hartrees/Bohr)
 Number     Number              X              Y              Z
 -------------------------------------------------------------------
      1        5          -0.010993037   -0.013071170    0.000000000
      2        1           0.047040043    0.092002124    0.000000000
      3        1          -0.030059795   -0.078798924    0.000000000
      4        1           0.002134521    0.029770844    0.000000000
      5        6          -0.070947269   -0.133903187    0.000000000
      6        8           0.075271445    0.132140872    0.000000000
[truncated: 50,813,649 more chars]
